# Supplementary material for: Comprehensive analysis of mitophagy-related genes in diagnosis and heterogeneous endothelial cells in chronic rhinosinusitis: based on bulk and single-cell RNA sequencing data
Source: Front Genet. 2023 Sep 8;14:1228028. doi: 10.3389/fgene.2023.1228028 (PMC10514917; doi:10.3389/fgene.2023.1228028)
Supplement: Supplementary file 1 [file DataSheet3.CSV]

	p_val	avg_log2FC	pct.1	pct.2	p_val_adj	cluster	gene
NEBL	0	3.20245975227342	0.835	0.188	0	ArterialECs	NEBL
ARL15	0	3.03662297141184	0.993	0.859	0	ArterialECs	ARL15
PCSK5	0	3.02075463911221	0.803	0.196	0	ArterialECs	PCSK5
CXCL12	0	2.63155957212946	0.932	0.309	0	ArterialECs	CXCL12
LINC00639	0	2.53781691658736	0.758	0.076	0	ArterialECs	LINC00639
SOX5	0	2.05393159978984	0.692	0.149	0	ArterialECs	SOX5
VEGFC	0	2.05080805984154	0.804	0.258	0	ArterialECs	VEGFC
SEMA3G	0	1.88757085297338	0.777	0.018	0	ArterialECs	SEMA3G
GJA4	0	1.75647215855298	0.741	0.135	0	ArterialECs	GJA4
FBLN5	0	1.68102445353899	0.55	0.018	0	ArterialECs	FBLN5
HEY1	0	1.61765366167367	0.741	0.058	0	ArterialECs	HEY1
GJA5	0	1.57712837977477	0.475	0.01	0	ArterialECs	GJA5
KLF12	0	1.43277709248251	0.644	0.131	0	ArterialECs	KLF12
PRDM16	0	1.35381270702928	0.652	0.01	0	ArterialECs	PRDM16
SPECC1	0	1.3253687184757	0.637	0.103	0	ArterialECs	SPECC1
TSPAN2	0	1.2888261117675	0.643	0.029	0	ArterialECs	TSPAN2
TMEM178A	0	1.2656936280845	0.608	0.032	0	ArterialECs	TMEM178A
ATP2A3	0	1.24676867940385	0.607	0.096	0	ArterialECs	ATP2A3
CLIC5	0	1.18369944613315	0.594	0.065	0	ArterialECs	CLIC5
PPP1R14A	0	0.946927676330186	0.414	0.016	0	ArterialECs	PPP1R14A
LINC00840	0	0.88604342106383	0.47	0.044	0	ArterialECs	LINC00840
SIDT1	0	0.816044355148715	0.429	0.031	0	ArterialECs	SIDT1
HES4	0	0.809067791612628	0.492	0.063	0	ArterialECs	HES4
ANKRD33B	0	0.475606121963055	0.259	0.009	0	ArterialECs	ANKRD33B
ACKR1	0	-3.62414955493672	0.075	0.805	0	ArterialECs	ACKR1
CCL14	1.85511509717585e-307	-3.39180309623702	0.154	0.838	5.42639717074909e-303	ArterialECs	CCL14
COBLL1	5.41289617731124e-306	1.81712586556361	0.876	0.429	1.58332626082531e-301	ArterialECs	COBLL1
TLL1	8.61076528523646e-302	-2.90630962936779	0.046	0.788	2.51873495358452e-297	ArterialECs	TLL1
LTBP1	5.39316003638855e-294	1.05657568572793	0.543	0.098	1.57755324224402e-289	ArterialECs	LTBP1
NOSTRIN	1.08243678646366e-290	-1.75407205306387	0.433	0.923	3.16623584408486e-286	ArterialECs	NOSTRIN
PRCP	3.62439571609744e-288	-1.6206880062916	0.355	0.88	1.06017199091566e-283	ArterialECs	PRCP
LINC02147	2.73430290967584e-285	-2.62866103355712	0.189	0.856	7.99810944109279e-281	ArterialECs	LINC02147
CDH13	4.57156396287471e-282	2.03557454527867	0.847	0.345	1.33722817478048e-277	ArterialECs	CDH13
GUCY1A1	1.87725781227602e-278	1.30802775032781	0.456	0.071	5.49116682668858e-274	ArterialECs	GUCY1A1
RHOB	4.02563996269839e-277	1.80571827314314	0.907	0.599	1.17753994548891e-272	ArterialECs	RHOB
DKK2	4.06286818225728e-277	1.31357553703437	0.268	0.016	1.18842957199208e-272	ArterialECs	DKK2
TPD52L1	3.4535917099633e-276	-1.64587103332768	0.137	0.808	1.01021011108137e-271	ArterialECs	TPD52L1
SLC9A3R2	3.13692435119628e-275	1.95524891601433	0.944	0.719	9.17581741968425e-271	ArterialECs	SLC9A3R2
VWF	2.60156097428866e-273	-1.80391979182904	0.886	0.98	7.60982600589174e-269	ArterialECs	VWF
PODXL	1.48410095340439e-272	1.47554558037171	0.961	0.774	4.34114369880317e-268	ArterialECs	PODXL
LRRC1	5.4884949963466e-272	-1.87153378887661	0.143	0.796	1.60543967138134e-267	ArterialECs	LRRC1
ACE	3.01170355933273e-271	1.53501817550244	0.8	0.345	8.80953408140416e-267	ArterialECs	ACE
TMEM100	2.63216563099405e-270	0.671230033033459	0.268	0.016	7.69934768722068e-266	ArterialECs	TMEM100
TGFBR3	3.56621594918339e-270	-1.93022518265195	0.327	0.881	1.04315382729563e-265	ArterialECs	TGFBR3
SERPINE2	1.62398201082465e-269	0.910631761547144	0.375	0.045	4.75030977986319e-265	ArterialECs	SERPINE2
PLCL1	2.42321879771907e-268	1.16020633022165	0.594	0.128	7.08815730520805e-264	ArterialECs	PLCL1
ADRA2C	3.47046330804184e-268	0.44423716519544	0.319	0.028	1.01514522223532e-263	ArterialECs	ADRA2C
JAG2	1.84693705222466e-265	1.3318607443539	0.785	0.34	5.40247557146236e-261	ArterialECs	JAG2
LINC01695	5.77084469443941e-263	1.1906386367318	0.431	0.065	1.68802978157047e-258	ArterialECs	LINC01695
NR2F2	7.12458466052919e-262	-1.67728398160905	0.213	0.822	2.08401225905139e-257	ArterialECs	NR2F2
AC008514.1	8.57148621497998e-262	0.485041425861462	0.318	0.029	2.50724543274379e-257	ArterialECs	AC008514.1
MIR99AHG	1.31173990037085e-261	-2.59758053256047	0.209	0.811	3.83697038257478e-257	ArterialECs	MIR99AHG
MAST4	7.94263497851365e-257	1.56422759951909	0.961	0.791	2.32330015756503e-252	ArterialECs	MAST4
IGFBP3	5.76423159656331e-252	2.73154653407382	0.613	0.172	1.68609538431073e-247	ArterialECs	IGFBP3
CGNL1	2.24302409368278e-251	0.781924698922755	0.514	0.1	6.56106977643151e-247	ArterialECs	CGNL1
ICAM2	9.33128735597268e-251	1.4442534590946	0.855	0.52	2.72949486449557e-246	ArterialECs	ICAM2
IGFBP4	1.05666248644567e-249	-1.31789321789337	0.827	0.966	3.09084343910223e-245	ArterialECs	IGFBP4
UNC5B	1.83603658113106e-249	0.60612404432222	0.382	0.048	5.37059060346646e-245	ArterialECs	UNC5B
SRP14	4.0371458796635e-249	1.4155996327496	0.963	0.943	1.18090554126037e-244	ArterialECs	SRP14
AQP1	3.15077635282359e-247	-1.54037676409051	0.754	0.958	9.21633590964429e-243	ArterialECs	AQP1
KCNJ2	4.75194138177736e-246	0.7589266931993	0.385	0.053	1.3899903735837e-241	ArterialECs	KCNJ2
MMRN1	2.73072422013726e-245	-2.2396979159798	0.137	0.758	7.9876414163235e-241	ArterialECs	MMRN1
FUT8	3.75732519623307e-244	1.71994067578981	0.822	0.417	1.09905519315013e-239	ArterialECs	FUT8
GLIPR2	1.05818279350546e-243	0.434828964385428	0.33	0.035	3.09529048928282e-239	ArterialECs	GLIPR2
DEPP1	1.61717969486009e-242	1.80604106954653	0.752	0.303	4.73041232543526e-238	ArterialECs	DEPP1
POSTN	1.79521461724422e-239	-2.79328106576933	0.182	0.767	5.25118227690108e-235	ArterialECs	POSTN
GPM6A	6.74673488199988e-239	-2.77149962651855	0.075	0.718	1.97348742033378e-234	ArterialECs	GPM6A
MPPED2	1.08488781820966e-236	0.843318565995551	0.5	0.099	3.17340535704507e-232	ArterialECs	MPPED2
ZNF385D	1.59388154238169e-236	-2.00778443792373	0.486	0.912	4.66226289962068e-232	ArterialECs	ZNF385D
PLLP	1.06791681413547e-235	0.883690720710087	0.597	0.17	3.12376347302766e-231	ArterialECs	PLLP
IL1R1	4.96961438225812e-233	-1.5211904473801	0.076	0.712	1.45366190295432e-228	ArterialECs	IL1R1
ADAMTS6	3.81249808079722e-229	1.93136153780538	0.848	0.452	1.115193813614e-224	ArterialECs	ADAMTS6
SRGN	2.58758930889915e-227	1.34666553884747	0.961	0.862	7.56895748746089e-223	ArterialECs	SRGN
PPA1	2.03581635066228e-226	1.30647256873558	0.873	0.605	5.95496640732223e-222	ArterialECs	PPA1
NRP2	2.16371344972464e-226	-1.55774954996399	0.091	0.723	6.32907821178955e-222	ArterialECs	NRP2
SELP	8.7643457684361e-226	-1.47750117206854	0.037	0.674	2.56365878072524e-221	ArterialECs	SELP
FLRT2	2.32601964893626e-225	-1.97105134659923	0.069	0.712	6.80384007510347e-221	ArterialECs	FLRT2
IL32	1.76758067504431e-220	1.11027577376287	0.615	0.179	5.17035023257212e-216	ArterialECs	IL32
SLC45A4	6.40378050347891e-220	0.86308115757687	0.306	0.034	1.87316983507262e-215	ArterialECs	SLC45A4
ZNF521	5.34628797947957e-217	-1.3966651741532	0.62	0.925	1.56384269687757e-212	ArterialECs	ZNF521
CDK14	9.38759288913954e-217	1.24352607354183	0.613	0.194	2.74596479600221e-212	ArterialECs	CDK14
LTBP4	5.84323925757499e-216	1.49361379496181	0.696	0.293	1.70920591523326e-211	ArterialECs	LTBP4
UTRN	1.31802911892659e-212	1.12567842762764	0.993	0.969	3.85536697577216e-208	ArterialECs	UTRN
SYT1	9.75954167592344e-212	2.15472019987046	0.591	0.179	2.85476353562436e-207	ArterialECs	SYT1
EFNB2	3.02003702940396e-208	1.49685364736057	0.882	0.65	8.83391031470953e-204	ArterialECs	EFNB2
RAMP3	3.97113580487761e-206	-1.43638563291031	0.409	0.854	1.16159693428475e-201	ArterialECs	RAMP3
ATP13A3	3.56537738762459e-203	1.60040042357113	0.739	0.372	1.04290853965407e-198	ArterialECs	ATP13A3
PDE7B	4.62642126541002e-202	-1.60700037785129	0.281	0.797	1.35327448434509e-197	ArterialECs	PDE7B
SYNJ2	4.36923593665274e-201	1.55838536057311	0.717	0.359	1.27804520383029e-196	ArterialECs	SYNJ2
MMP2	1.82051655123274e-200	0.931132789761955	0.546	0.146	5.3251929640109e-196	ArterialECs	MMP2
JAG1	6.67463205512654e-199	1.74932030348013	0.847	0.606	1.95239662244506e-194	ArterialECs	JAG1
GRIK4	1.56386930699407e-195	0.674721415078885	0.259	0.026	4.57447410988836e-191	ArterialECs	GRIK4
COL15A1	1.84732777325016e-195	-1.55536196309024	0.309	0.82	5.40361846953405e-191	ArterialECs	COL15A1
CLMN	1.67790629476964e-194	0.608943635440441	0.341	0.052	4.90804370283067e-190	ArterialECs	CLMN
ADGRF5	2.97783892480422e-194	1.27620218604609	0.917	0.693	8.71047663894482e-190	ArterialECs	ADGRF5
NEURL1B	1.66472257748366e-193	-1.10586120939755	0.051	0.643	4.86948001139746e-189	ArterialECs	NEURL1B
SLCO2A1	2.82202861198477e-193	-1.6282138973312	0.221	0.777	8.25471589291666e-189	ArterialECs	SLCO2A1
TM4SF1	4.80846810842989e-191	1.41639488290539	0.93	0.853	1.40652500639683e-186	ArterialECs	TM4SF1
ANXA3	4.47610872196317e-190	0.829174472889348	0.467	0.111	1.30930656226145e-185	ArterialECs	ANXA3
TOX2	1.66399308190434e-189	1.00777154218465	0.654	0.252	4.86734616387838e-185	ArterialECs	TOX2
CAV1	1.74894724678377e-189	1.33008078110728	0.969	0.906	5.11584559156721e-185	ArterialECs	CAV1
ST6GAL1	4.79493925943759e-189	-1.49296576903683	0.58	0.903	1.40256768277809e-184	ArterialECs	ST6GAL1
KALRN	5.73759149821881e-188	-1.43029463109058	0.441	0.865	1.67830288914399e-183	ArterialECs	KALRN
NRP1	8.48067925152159e-188	-1.22391492944057	0.644	0.936	2.48068348786258e-183	ArterialECs	NRP1
AC004540.2	4.748188507854e-186	0.449191581561034	0.284	0.036	1.38889262043237e-181	ArterialECs	AC004540.2
MECOM	8.48186179436079e-182	1.39970189705442	0.963	0.911	2.48102939346847e-177	ArterialECs	MECOM
ADGRG6	2.08428812319968e-179	-1.78245044177945	0.051	0.604	6.09675118917138e-175	ArterialECs	ADGRG6
PRKX	5.61060102111141e-179	0.97675768516485	0.659	0.278	1.6411569046853e-174	ArterialECs	PRKX
GLUL	1.34049881581535e-178	1.67590628184487	0.894	0.706	3.92109308614148e-174	ArterialECs	GLUL
MSX1	2.20934440168883e-178	0.646865326342528	0.448	0.106	6.46255330937999e-174	ArterialECs	MSX1
DNM3	3.04428317994338e-177	-1.22074858359987	0.602	0.915	8.90483272965239e-173	ArterialECs	DNM3
ADGRL2	4.55227644247314e-177	-1.17049483341213	0.376	0.832	1.33158638218782e-172	ArterialECs	ADGRL2
MAOA	1.07153739720205e-175	-1.24930394788929	0.082	0.629	3.13435404055572e-171	ArterialECs	MAOA
ANK1	1.87754844758068e-174	0.367426795394555	0.29	0.041	5.49201696401824e-170	ArterialECs	ANK1
ABCB9	1.43562604331777e-173	0.681874126722254	0.46	0.118	4.19934973930882e-169	ArterialECs	ABCB9
IGFBP7	7.84420657651379e-172	-1.15786254883405	0.855	0.987	2.29450886569605e-167	ArterialECs	IGFBP7
OLFM1	8.14507947177849e-172	-1.0425867818996	0.134	0.652	2.38251719628993e-167	ArterialECs	OLFM1
NPC2	2.04820613496533e-171	-1.19524931722742	0.561	0.844	5.99120776538708e-167	ArterialECs	NPC2
PREX1	1.07501708125867e-170	0.917644269185838	0.686	0.278	3.14453246438974e-166	ArterialECs	PREX1
FGF2	5.85898967658567e-170	0.880119954665494	0.558	0.178	1.71381307029808e-165	ArterialECs	FGF2
PKP4	4.22225964797748e-169	-1.147214136162	0.815	0.953	1.23505316962989e-164	ArterialECs	PKP4
COTL1	7.2268659818917e-168	-1.02683422725497	0.081	0.614	2.11393056836314e-163	ArterialECs	COTL1
NOTCH4	1.2860244318837e-167	1.0175677135635	0.833	0.511	3.76175006570301e-163	ArterialECs	NOTCH4
SOX17	3.21164914111568e-167	1.20414619201473	0.791	0.458	9.39439490267747e-163	ArterialECs	SOX17
LPCAT2	1.46834399986209e-166	1.07193794429082	0.827	0.544	4.2950530339966e-162	ArterialECs	LPCAT2
SIPA1L2	2.59836142270893e-166	0.98848709722886	0.62	0.225	7.60046699756589e-162	ArterialECs	SIPA1L2
P3H2	4.99347454737763e-166	-1.38890154362812	0.12	0.652	1.46064123985343e-161	ArterialECs	P3H2
ERC1	6.22459265971077e-166	0.9520045602247	0.935	0.839	1.820755598892e-161	ArterialECs	ERC1
DST	1.25209353179614e-165	1.30395069114491	0.834	0.599	3.66249878985688e-161	ArterialECs	DST
AC004889.1	1.32280485279818e-165	0.829269352701447	0.492	0.153	3.86933647491995e-161	ArterialECs	AC004889.1
RHOU	1.9715868672844e-165	-0.942286255985188	0.053	0.582	5.76708874549359e-161	ArterialECs	RHOU
NR2F2-AS1	5.15800406569342e-165	-1.39687395144509	0.051	0.585	1.50876776925598e-160	ArterialECs	NR2F2-AS1
TFPI	4.92928236414615e-164	-1.51471519631066	0.41	0.806	1.44186438433639e-159	ArterialECs	TFPI
GPRIN3	9.64022205819264e-164	0.440307080268293	0.289	0.043	2.81986135424193e-159	ArterialECs	GPRIN3
ROBO1	3.04292805608145e-162	-1.39543085115978	0.159	0.678	8.90086885684385e-158	ArterialECs	ROBO1
SDC3	4.11131267240916e-160	0.332170297850984	0.31	0.051	1.2026000698064e-155	ArterialECs	SDC3
A2M	8.1499583201985e-160	0.867357874168788	0.989	0.978	2.38394430824126e-155	ArterialECs	A2M
ARHGAP24	9.87291266693569e-159	1.17067004503965	0.701	0.322	2.88792568420536e-154	ArterialECs	ARHGAP24
MAP4	4.92090932354841e-158	0.971477789505869	0.911	0.804	1.43941518623114e-153	ArterialECs	MAP4
RAPGEF4	5.60283877578809e-158	-1.13294255067029	0.59	0.891	1.63888637030577e-153	ArterialECs	RAPGEF4
MAP1B	5.30997660807698e-157	1.02888914268898	0.582	0.215	1.5532212576286e-152	ArterialECs	MAP1B
TPT1	5.5084165917988e-156	-0.867934464109489	0.992	0.998	1.61126693726707e-151	ArterialECs	TPT1
HLF	5.79427042339324e-156	-0.932673159182948	0.084	0.6	1.69488204154676e-151	ArterialECs	HLF
CALM1	7.07425371603399e-156	0.882997155945934	0.96	0.943	2.0692899544771e-151	ArterialECs	CALM1
CD74	8.12121945322379e-156	-0.981204919594804	0.944	0.978	2.37553790226249e-151	ArterialECs	CD74
SOX6	2.32273407124275e-155	1.04478687705044	0.417	0.103	6.79422943179218e-151	ArterialECs	SOX6
HDAC9	2.65867055247143e-155	-1.47941343358174	0.196	0.689	7.77687723303418e-151	ArterialECs	HDAC9
AIF1L	8.19951727465037e-155	0.838766365045652	0.675	0.301	2.39844079800798e-150	ArterialECs	AIF1L
TC2N	1.1787653480167e-154	0.602944190611207	0.393	0.089	3.44800651948365e-150	ArterialECs	TC2N
MARCKS	5.69711204529088e-154	-1.07410725873168	0.4	0.805	1.66646224436804e-149	ArterialECs	MARCKS
FGF12	1.05676214419331e-153	0.645499621118583	0.422	0.103	3.09113494797985e-149	ArterialECs	FGF12
SORBS2	4.65528550544435e-153	1.07199857892659	0.931	0.709	1.36171756319753e-148	ArterialECs	SORBS2
NCOA7	7.79808012123155e-151	-1.12286955642272	0.605	0.87	2.28101641626144e-146	ArterialECs	NCOA7
PLPP1	9.04217314859317e-151	1.50814366790999	0.928	0.805	2.64492606769499e-146	ArterialECs	PLPP1
NAV3	1.76070272749906e-150	-1.31970125618685	0.336	0.818	5.1502315482075e-146	ArterialECs	NAV3
PLCB1	3.6750332093344e-150	1.04657739905639	0.992	0.909	1.0749839640624e-145	ArterialECs	PLCB1
ITSN2	5.08199153060546e-150	1.12025403934123	0.815	0.552	1.4865333426174e-145	ArterialECs	ITSN2
SNCG	1.15217269639326e-149	-1.03708338744853	0.45	0.799	3.37022035421991e-145	ArterialECs	SNCG
CDC42BPA	1.37978111509797e-149	0.996409033113117	0.909	0.803	4.03599773977308e-145	ArterialECs	CDC42BPA
PLVAP	5.28367297135187e-149	-1.17409379352359	0.513	0.877	1.54552718085014e-144	ArterialECs	PLVAP
TSPAN5	1.63262093676921e-148	-1.24049075623921	0.096	0.59	4.77557950214362e-144	ArterialECs	TSPAN5
MARCKSL1	5.4165958130196e-148	-0.992650200216051	0.347	0.765	1.58440844126636e-143	ArterialECs	MARCKSL1
CDH5	3.28062541973487e-147	0.902703240593179	0.903	0.808	9.59615741526646e-143	ArterialECs	CDH5
CRYBG3	8.17125115179798e-147	1.08022335924902	0.874	0.682	2.39017267441243e-142	ArterialECs	CRYBG3
RASAL2	3.62421440885287e-146	-1.0189584020514	0.688	0.935	1.06011895673355e-141	ArterialECs	RASAL2
FAM107A	1.3153346177937e-145	1.05712064265142	0.766	0.46	3.84748529050837e-141	ArterialECs	FAM107A
MAP2	7.42483606043585e-145	1.04728093938882	0.468	0.139	2.17183879603809e-140	ArterialECs	MAP2
DNASE1L3	1.2443581008592e-144	-2.22202977992513	0.042	0.527	3.63987188082324e-140	ArterialECs	DNASE1L3
CLU	8.91165558946654e-143	-1.96914609123342	0.696	0.87	2.60674837647486e-138	ArterialECs	CLU
CLDN5	1.69879858145872e-142	1.3509275310436	0.923	0.744	4.96915573062491e-138	ArterialECs	CLDN5
ALPL	6.03099124614863e-142	0.880903748547622	0.447	0.128	1.76412524941094e-137	ArterialECs	ALPL
SNTB2	1.68583187043132e-141	-0.914224546363296	0.46	0.812	4.93122680419865e-137	ArterialECs	SNTB2
PLS3	2.70582040042982e-141	1.08661569522074	0.855	0.683	7.91479525329726e-137	ArterialECs	PLS3
BTNL9	4.69763005549473e-141	1.02526524786377	0.667	0.254	1.37410376753276e-136	ArterialECs	BTNL9
HLA-DPB1	7.33074077818887e-141	-1.19155735551039	0.711	0.892	2.14431498502803e-136	ArterialECs	HLA-DPB1
SVIL	1.97063485416431e-140	-1.04890541510573	0.514	0.863	5.76430401191602e-136	ArterialECs	SVIL
RAPGEF1	4.13733663976401e-140	0.98565716741071	0.894	0.779	1.21021234049737e-135	ArterialECs	RAPGEF1
ASS1	8.71860761673453e-139	0.738493964813565	0.61	0.261	2.55027991397102e-134	ArterialECs	ASS1
CNN3	1.61599739586982e-138	-0.832334546640875	0.625	0.884	4.72695398265881e-134	ArterialECs	CNN3
AKAP13	3.72894447735848e-138	0.900878644312869	0.938	0.857	1.09075354907213e-133	ArterialECs	AKAP13
DUSP23	4.61098175867367e-138	-1.0116015845483	0.362	0.73	1.34875827422964e-133	ArterialECs	DUSP23
CRIP2	5.58031350914162e-137	0.857762545731956	0.901	0.782	1.63229750455902e-132	ArterialECs	CRIP2
TBC1D1	6.8622500544014e-137	0.954163170929041	0.8	0.555	2.00727676341295e-132	ArterialECs	TBC1D1
CPVL	1.40786327287281e-136	-0.75921287098543	0.07	0.546	4.11814085948025e-132	ArterialECs	CPVL
OR2A1-AS1	5.73506276284717e-136	0.46844213349081	0.329	0.073	1.67756320876043e-131	ArterialECs	OR2A1-AS1
STMN1	6.10845774708201e-136	0.978489736907134	0.656	0.332	1.78678497559896e-131	ArterialECs	STMN1
ANO2	8.12693261866744e-136	-1.2079239434609	0.65	0.901	2.37720906028641e-131	ArterialECs	ANO2
ARHGAP4	8.56212396528517e-136	0.574792408380926	0.413	0.116	2.50450688108557e-131	ArterialECs	ARHGAP4
FN1	5.79499018871818e-135	2.16429430801506	0.69	0.353	1.69509258010195e-130	ArterialECs	FN1
RPL32	1.76050861340982e-133	-0.825796520380785	0.987	0.993	5.14966374508508e-129	ArterialECs	RPL32
CD9	1.97476457164742e-133	0.841867210233416	0.931	0.832	5.77638384852588e-129	ArterialECs	CD9
HLA-DRA	2.64020565483147e-133	-1.13232370029231	0.837	0.943	7.72286556094752e-129	ArterialECs	HLA-DRA
SEMA6A	1.20852333576576e-132	-0.933769582637712	0.378	0.8	3.53505160944843e-128	ArterialECs	SEMA6A
RAMP2	1.64230218643791e-132	0.869602293428017	0.949	0.922	4.80389812554952e-128	ArterialECs	RAMP2
CTSC	1.75244087346674e-132	-1.15306700855677	0.576	0.844	5.12606479897757e-128	ArterialECs	CTSC
PLEKHA2	1.97226315342339e-132	0.351211231769436	0.267	0.046	5.76906695007876e-128	ArterialECs	PLEKHA2
TMC7	4.56891380253704e-132	0.622054403695239	0.518	0.186	1.33645297638011e-127	ArterialECs	TMC7
TBX3	5.00468167851235e-131	0.520524197999181	0.252	0.041	1.46391943778165e-126	ArterialECs	TBX3
RPS23	7.99658895999079e-131	-0.815002203898197	0.982	0.992	2.33908223668691e-126	ArterialECs	RPS23
FGL2	1.28528332491275e-130	0.401908103994224	0.255	0.043	3.75958225370229e-126	ArterialECs	FGL2
HAPLN3	2.06702467617306e-130	-0.760184332292761	0.087	0.548	6.04625388027383e-126	ArterialECs	HAPLN3
CHRM3	1.28227191517659e-129	1.11763381629138	0.671	0.268	3.75077357908303e-125	ArterialECs	CHRM3
RPS6	3.28103969666994e-129	-0.81658040260024	0.98	0.994	9.59736921672923e-125	ArterialECs	RPS6
C19orf33	1.59321096670137e-128	0.813862850340741	0.5	0.182	4.66030139869817e-124	ArterialECs	C19orf33
NKAIN2	6.99035685608856e-128	2.42009103719724	0.314	0.072	2.04474928397447e-123	ArterialECs	NKAIN2
PDGFD	1.26603354310604e-127	0.7322149987764	0.635	0.269	3.70327471693948e-123	ArterialECs	PDGFD
FBLIM1	3.49114800025434e-127	0.694482312595259	0.347	0.088	1.0211957015544e-122	ArterialECs	FBLIM1
LRP5	5.11280543856402e-127	-0.743859103569554	0.3	0.72	1.49554671883436e-122	ArterialECs	LRP5
SEMA3A	6.31582181904145e-127	-1.04129629062006	0.031	0.479	1.84744104028782e-122	ArterialECs	SEMA3A
HLA-DQA1	6.86290274087238e-127	-1.12162871578259	0.226	0.646	2.00746768073258e-122	ArterialECs	HLA-DQA1
LGALS3BP	9.20395948459901e-127	0.430691695017606	0.337	0.078	2.69225018884006e-122	ArterialECs	LGALS3BP
MAP4K3	1.44455102809896e-126	0.914050939700764	0.835	0.644	4.22545621229225e-122	ArterialECs	MAP4K3
RPL37	6.78548439232898e-126	-0.827761489908125	0.976	0.993	1.98482203960015e-121	ArterialECs	RPL37
RPL12	7.92179133260148e-126	-0.884308626363374	0.967	0.987	2.31720318269926e-121	ArterialECs	RPL12
LAPTM5	5.72514384848052e-125	0.453511732909757	0.41	0.117	1.67466182711904e-120	ArterialECs	LAPTM5
NCALD	8.54293059846515e-125	0.784990822176023	0.477	0.151	2.49889262935704e-120	ArterialECs	NCALD
RPS18	2.22747325070569e-124	-0.80748582669804	0.99	0.996	6.5155820056392e-120	ArterialECs	RPS18
ACTN4	1.0229862543023e-123	0.751520653634689	0.929	0.861	2.99233709245967e-119	ArterialECs	ACTN4
SH3BP5	3.5440144968866e-123	-0.843562614607058	0.675	0.891	1.0366596804843e-118	ArterialECs	SH3BP5
CACHD1	1.15558878214807e-122	-1.05314749827901	0.551	0.843	3.38021274666132e-118	ArterialECs	CACHD1
HLA-DPA1	9.19989177962629e-122	-1.01939321811564	0.766	0.904	2.69106034445849e-117	ArterialECs	HLA-DPA1
S100A4	1.74755956792418e-121	1.47536425155439	0.576	0.265	5.11178649213502e-117	ArterialECs	S100A4
C7	3.3160159948177e-121	-1.42595916116234	0.034	0.466	9.69967838644125e-117	ArterialECs	C7
RALGAPA2	6.68870983118028e-121	-0.972872464638025	0.887	0.958	1.95651451271854e-116	ArterialECs	RALGAPA2
RPS2	3.60014285700219e-120	-0.847192894813634	0.988	0.993	1.05307778710171e-115	ArterialECs	RPS2
ASRGL1	1.34554155354901e-119	0.730124046082339	0.556	0.242	3.93584359828622e-115	ArterialECs	ASRGL1
EHD4	1.82105486572208e-119	-0.867497747259132	0.582	0.846	5.32676758772367e-115	ArterialECs	EHD4
CEBPD	6.41618177224088e-119	-0.955315829865484	0.519	0.836	1.87679733019818e-114	ArterialECs	CEBPD
FAM171A1	7.89567795703863e-119	-0.998810357224005	0.474	0.789	2.30956475921337e-114	ArterialECs	FAM171A1
CTTNBP2NL	2.06701385388289e-118	0.894734692577805	0.838	0.685	6.04622222399283e-114	ArterialECs	CTTNBP2NL
RORA	2.34047060417715e-118	-1.1394000933406	0.65	0.888	6.84611056427857e-114	ArterialECs	RORA
MTUS1	2.52657390229629e-118	0.870808538481338	0.933	0.837	7.39048132160687e-114	ArterialECs	MTUS1
NUPR1	3.30839857002474e-118	-0.804879537971693	0.124	0.557	9.67739665717937e-114	ArterialECs	NUPR1
ANKS1A	4.26114905572241e-118	-0.858857941030376	0.544	0.841	1.24642871028936e-113	ArterialECs	ANKS1A
RASGRF2	9.01000715719002e-118	0.850438702105841	0.882	0.669	2.63551719354965e-113	ArterialECs	RASGRF2
TIMP3	2.47751585952176e-117	1.48661351337203	0.939	0.899	7.24698164068709e-113	ArterialECs	TIMP3
CYTH3	9.98810658768104e-117	0.941844979024837	0.714	0.429	2.92162105796258e-112	ArterialECs	CYTH3
CALD1	1.8926590276548e-116	0.997436097431042	0.904	0.821	5.53621692179304e-112	ArterialECs	CALD1
IFI27	2.37615278309067e-116	0.848272171371746	0.976	0.955	6.95048450581851e-112	ArterialECs	IFI27
SYT15	8.1610248035466e-115	-0.59631611116206	0.05	0.473	2.38718136528542e-110	ArterialECs	SYT15
LHX6	8.50700037298413e-115	-0.590096775215708	0.019	0.438	2.48838267910159e-110	ArterialECs	LHX6
ABCG2	1.0807562447411e-114	-0.92844501139847	0.3	0.698	3.16132009149219e-110	ArterialECs	ABCG2
CD81	1.17295171868966e-114	0.730181880021902	0.951	0.936	3.43100107233911e-110	ArterialECs	CD81
PRSS23	1.0087618936128e-113	-0.985115833119269	0.552	0.847	2.9507294150068e-109	ArterialECs	PRSS23
ADIRF	1.67733140357991e-113	-1.30853407583049	0.677	0.883	4.9063620886116e-109	ArterialECs	ADIRF
NOS1AP	5.4227655829897e-113	0.889418599457932	0.508	0.2	1.58621316068032e-108	ArterialECs	NOS1AP
RFTN1	1.94072093962109e-112	1.0064908733346	0.757	0.524	5.67680282048566e-108	ArterialECs	RFTN1
MERTK	2.97681217347903e-112	0.775889527374987	0.539	0.237	8.70747328864351e-108	ArterialECs	MERTK
PIM3	6.7786183384653e-112	-0.785015357000501	0.347	0.709	1.98281365018448e-107	ArterialECs	PIM3
PLCXD3	7.88994066050928e-112	-2.14163090037083	0.025	0.434	2.30788654260557e-107	ArterialECs	PLCXD3
USP54	8.17278269809404e-112	0.838800418913229	0.659	0.346	2.39062066701949e-107	ArterialECs	USP54
PDZD2	2.78868347453302e-111	1.54604199923655	0.691	0.464	8.15717803135655e-107	ArterialECs	PDZD2
GMFG	1.10617856183717e-110	-0.631385962535067	0.195	0.615	3.23568291122992e-106	ArterialECs	GMFG
IL6ST	4.41583188166201e-110	-0.768110300128012	0.849	0.956	1.29167498370495e-105	ArterialECs	IL6ST
LEF1	6.60814845826718e-110	-1.11545440942414	0.124	0.545	1.93294950552773e-105	ArterialECs	LEF1
ITPR2	1.5434273055503e-109	1.29025543583093	0.786	0.606	4.51467921146519e-105	ArterialECs	ITPR2
CCDC88C	2.21213747721726e-109	0.755359970623521	0.677	0.388	6.47072333460819e-105	ArterialECs	CCDC88C
CLIC4	6.64333456223596e-109	0.798607260279246	0.901	0.784	1.94324179279964e-104	ArterialECs	CLIC4
CREB5	2.42664250859933e-108	0.756361357082935	0.371	0.108	7.0981720019039e-104	ArterialECs	CREB5
ATP8A1	4.12137912532729e-108	0.990324011421523	0.793	0.574	1.20554460794949e-103	ArterialECs	ATP8A1
S100A6	2.6539860347497e-107	0.769384518890898	0.985	0.983	7.76317455024635e-103	ArterialECs	S100A6
ACTN1	1.2769354301633e-106	-0.756297726797477	0.513	0.814	3.73516382677068e-102	ArterialECs	ACTN1
SH3BGRL2	2.99691182608263e-106	-0.922495133570713	0.381	0.727	8.7662667824743e-102	ArterialECs	SH3BGRL2
RRAS	3.69834696661607e-106	0.715701959469662	0.643	0.374	1.08180347120487e-101	ArterialECs	RRAS
ITM2A	5.02683753542768e-106	-0.852803291254236	0.477	0.838	1.47040024748795e-101	ArterialECs	ITM2A
OSBPL1A	9.69402197442453e-106	-0.789982197848292	0.344	0.71	2.83559836773892e-101	ArterialECs	OSBPL1A
TRAK1	1.33494636319549e-105	0.754533321944073	0.739	0.485	3.90485160698314e-101	ArterialECs	TRAK1
RAB3C	1.80470149444317e-105	-1.02503294746916	0.01	0.401	5.27893234139571e-101	ArterialECs	RAB3C
SELE	2.5663562928354e-105	-1.62732928134084	0.023	0.414	7.50684879217284e-101	ArterialECs	SELE
RPL34	4.99613207759046e-105	-0.722920815227567	0.987	0.994	1.46141859401598e-100	ArterialECs	RPL34
MAN1A1	1.29337659090393e-104	-0.813369970909593	0.479	0.773	3.78325586605309e-100	ArterialECs	MAN1A1
DAPK1	1.652175226623e-104	-0.807971817037423	0.08	0.476	4.83277775539494e-100	ArterialECs	DAPK1
EPAS1	3.24989013023218e-104	0.663709574249889	0.982	0.972	9.50625361994214e-100	ArterialECs	EPAS1
IFI6	4.92651423147293e-104	0.95647098044794	0.834	0.64	1.44105467784815e-99	ArterialECs	IFI6
LGALS1	7.58596488228753e-104	1.01893882799617	0.651	0.368	2.21897058771792e-99	ArterialECs	LGALS1
BMP6	1.08144459140571e-103	1.05572300995902	0.496	0.196	3.16333357432084e-99	ArterialECs	BMP6
LINC01197	8.51145833820175e-103	-0.748889054356116	0.02	0.409	2.4896866785074e-98	ArterialECs	LINC01197
NAV2	1.79277989113129e-102	0.906486838271866	0.78	0.505	5.24406045954814e-98	ArterialECs	NAV2
SH3PXD2B	2.18777242651352e-102	1.02426060898913	0.628	0.365	6.39945312479469e-98	ArterialECs	SH3PXD2B
PLEKHA7	4.93308588633746e-102	-0.818753498630971	0.309	0.672	1.44297695261257e-97	ArterialECs	PLEKHA7
VWA1	5.81290307716141e-102	-0.842533739142894	0.286	0.652	1.70033227910049e-97	ArterialECs	VWA1
TSPAN7	7.7299470955856e-102	-0.84287829101411	0.607	0.845	2.26108682492974e-97	ArterialECs	TSPAN7
STOM	3.04746471541556e-101	0.714526199199178	0.916	0.899	8.91413903906204e-97	ArterialECs	STOM
ADD1	5.20490080956772e-101	0.722372198986852	0.865	0.762	1.52248553580665e-96	ArterialECs	ADD1
PCED1B	5.36629273866355e-101	-0.890072532135329	0.24	0.638	1.56969428898648e-96	ArterialECs	PCED1B
TSPAN12	7.20955925897838e-101	-0.545323175305791	0.119	0.516	2.10886817884377e-96	ArterialECs	TSPAN12
RPL39	8.5091924125814e-101	-0.712319674442758	0.956	0.983	2.48902387260419e-96	ArterialECs	RPL39
EMP3	1.47578546336342e-99	0.741202471111238	0.466	0.189	4.31682005888434e-95	ArterialECs	EMP3
GFOD1	3.40234031774265e-99	0.851875177776368	0.892	0.797	9.95218566342901e-95	ArterialECs	GFOD1
AC008050.1	4.61176977636614e-99	1.11999551617059	0.665	0.357	1.34898877728486e-94	ArterialECs	AC008050.1
PRKAG2	4.98425507487979e-99	-0.839708111119735	0.394	0.712	1.45794445195309e-94	ArterialECs	PRKAG2
PBX1	8.96435900269625e-99	-0.880101576890962	0.616	0.863	2.62216465187868e-94	ArterialECs	PBX1
PDGFB	1.13131775425959e-98	0.833560431257762	0.654	0.363	3.30921756298472e-94	ArterialECs	PDGFB
RPL10	1.83637191563668e-98	-0.68818413976463	0.996	0.996	5.37157149042885e-94	ArterialECs	RPL10
FBLN2	2.18123368226394e-98	1.0047585516442	0.717	0.45	6.38032664399025e-94	ArterialECs	FBLN2
EGFL8	1.22595065384244e-97	0.483311550374332	0.359	0.116	3.58602825755453e-93	ArterialECs	EGFL8
HLA-DQA2	2.27566330642608e-97	-0.983493307727412	0.107	0.486	6.65654273762691e-93	ArterialECs	HLA-DQA2
RPL5	3.23834145154271e-97	-0.649702895390408	0.956	0.985	9.47247257990758e-93	ArterialECs	RPL5
RPL26	4.12821381204733e-97	-0.709447931551176	0.973	0.99	1.20754382216197e-92	ArterialECs	RPL26
RPS4X	9.37958442640584e-97	-0.70645422351508	0.966	0.992	2.74362224056797e-92	ArterialECs	RPS4X
PMP22	1.32250148971463e-96	-0.696566501178335	0.359	0.705	3.86844910756426e-92	ArterialECs	PMP22
SH3RF3	3.88130350155215e-96	-0.81762076753439	0.344	0.707	1.13532008723902e-91	ArterialECs	SH3RF3
NPTN	4.67515567411113e-96	0.762351079494955	0.71	0.482	1.36752978623425e-91	ArterialECs	NPTN
SPC25	4.8013436681522e-96	-0.61247403074097	0.093	0.479	1.4044410363712e-91	ArterialECs	SPC25
ITSN1	1.10301392457495e-95	-1.012511426319	0.295	0.636	3.22642603077417e-91	ArterialECs	ITSN1
PDE2A	2.73320474002991e-95	-0.624854406698293	0.24	0.643	7.99489718506148e-91	ArterialECs	PDE2A
RPL13	4.0310622461747e-95	-0.63119924412982	0.994	0.997	1.17912601762856e-90	ArterialECs	RPL13
RPS15A	5.39603277941508e-95	-0.649773467516989	0.97	0.982	1.57839354830671e-90	ArterialECs	RPS15A
PIK3C2B	5.84959773700165e-95	0.947807934602266	0.738	0.565	1.71106583405035e-90	ArterialECs	PIK3C2B
PDCD4	1.51556246015264e-94	0.926770419931315	0.856	0.77	4.4331717521925e-90	ArterialECs	PDCD4
ATP1A1	3.44061714101901e-94	0.726134979127855	0.919	0.856	1.00641491991947e-89	ArterialECs	ATP1A1
CTNNAL1	3.52594137514692e-94	-0.726765640290801	0.371	0.731	1.03137311164423e-89	ArterialECs	CTNNAL1
SLC2A3	3.97974766886497e-94	-1.0658355840719	0.482	0.79	1.16411599061969e-89	ArterialECs	SLC2A3
RNF144B	4.11746467247873e-94	1.17019151756113	0.73	0.504	1.20439959134675e-89	ArterialECs	RNF144B
ARL4A	5.38893495214207e-94	-0.741022083841304	0.644	0.852	1.57631736285108e-89	ArterialECs	ARL4A
LAP3	5.85782380427257e-94	0.723400066325715	0.865	0.756	1.71347204098777e-89	ArterialECs	LAP3
CD46	6.58214612501109e-94	0.760735747363932	0.842	0.734	1.92534356302699e-89	ArterialECs	CD46
REV3L	2.20401642873474e-93	-0.734133205121251	0.626	0.859	6.44696845569198e-89	ArterialECs	REV3L
GGT5	2.72207502873233e-93	-0.624969890941932	0.209	0.581	7.96234166654494e-89	ArterialECs	GGT5
FILIP1	7.88568001531964e-93	0.896843059616188	0.766	0.529	2.30664026128115e-88	ArterialECs	FILIP1
LYST	1.83716332649854e-92	-1.20161660143587	0.682	0.865	5.37388644634087e-88	ArterialECs	LYST
UACA	2.02851684067716e-92	0.762968851415606	0.92	0.825	5.93361461066477e-88	ArterialECs	UACA
RPL10A	2.13263030898319e-92	-0.662739195005314	0.952	0.981	6.23815691680673e-88	ArterialECs	RPL10A
TGFBR2	2.19197990874963e-92	-0.628848505467957	0.956	0.98	6.41176043108356e-88	ArterialECs	TGFBR2
CACNA1C	3.30731106715765e-92	-0.982811134656426	0.265	0.669	9.67421560254283e-88	ArterialECs	CACNA1C
RPL11	5.41629780676722e-92	-0.623086881741857	0.982	0.993	1.58432127145748e-87	ArterialECs	RPL11
PTPRM	8.29212379171331e-92	0.617024515659585	0.996	0.98	2.42552913031406e-87	ArterialECs	PTPRM
THSD4	1.90533945002393e-91	0.616932599189903	0.67	0.331	5.57330842526499e-87	ArterialECs	THSD4
FAM110D	2.83543708803746e-91	-0.729532038208006	0.298	0.645	8.29393702621838e-87	ArterialECs	FAM110D
KLF2	1.20783050323235e-90	0.88151152187075	0.962	0.892	3.53302500500495e-86	ArterialECs	KLF2
LDB2	2.8117435992937e-90	-0.770256456496588	0.974	0.987	8.224631202294e-86	ArterialECs	LDB2
CLEC14A	1.18648994778762e-89	0.781282855753347	0.913	0.881	3.47060174627357e-85	ArterialECs	CLEC14A
RPS21	1.41721217423796e-89	-0.673974672093835	0.95	0.98	4.14548733086347e-85	ArterialECs	RPS21
BACH2	1.53822828829217e-89	0.586060903007258	0.365	0.12	4.49947156608343e-85	ArterialECs	BACH2
ADIPOR2	3.85897075111038e-89	0.748954176547926	0.853	0.71	1.1287875344073e-84	ArterialECs	ADIPOR2
CPD	5.16356553105524e-89	-0.685647512427274	0.475	0.768	1.51039455348897e-84	ArterialECs	CPD
TMTC2	6.51084375576795e-89	-0.880269121719511	0.29	0.633	1.90448690699968e-84	ArterialECs	TMTC2
CADM3-AS1	2.07887276740031e-88	-0.505722871755702	0.005	0.349	6.08091073192263e-84	ArterialECs	CADM3-AS1
MRPL33	2.10296200474754e-88	0.756682426921098	0.814	0.694	6.15137416008704e-84	ArterialECs	MRPL33
ZNF608	2.23753030419826e-88	-0.763040224729481	0.278	0.63	6.54499989281033e-84	ArterialECs	ZNF608
ITGB5	2.41557700019041e-88	0.313010415873328	0.295	0.079	7.06580428325697e-84	ArterialECs	ITGB5
RPL36	3.37884246270287e-88	-0.609687640234612	0.964	0.985	9.88345208765218e-84	ArterialECs	RPL36
EFNA5	4.70443486208527e-88	0.747766104444215	0.251	0.06	1.37609424150856e-83	ArterialECs	EFNA5
MMP16	1.97625179299348e-87	-0.850746947855441	0.045	0.398	5.78073411968523e-83	ArterialECs	MMP16
RPS3	2.47026010414427e-87	-0.675658900784804	0.963	0.986	7.2257578306324e-83	ArterialECs	RPS3
TMEM47	2.64651021389148e-87	0.60017278231073	0.565	0.283	7.74130702665398e-83	ArterialECs	TMEM47
SYNPO	5.21617560784297e-87	0.78416342435107	0.697	0.506	1.52578352705015e-82	ArterialECs	SYNPO
DLL4	5.97832732364206e-87	0.782299875751012	0.6	0.342	1.74872052543854e-82	ArterialECs	DLL4
ESAM	1.91534861722284e-86	0.628889347706847	0.873	0.765	5.60258624023852e-82	ArterialECs	ESAM
RPS8	2.18930352364228e-86	-0.625793864236185	0.98	0.989	6.40393173700602e-82	ArterialECs	RPS8
BST2	4.27089678220353e-86	0.71122162412198	0.857	0.72	1.24928001776235e-81	ArterialECs	BST2
RPL28	6.92522687398312e-86	-0.558565607965439	0.981	0.991	2.0256981129088e-81	ArterialECs	RPL28
IL15	8.90466471596286e-86	-0.713430042054642	0.386	0.698	2.6047034760663e-81	ArterialECs	IL15
RPL3	3.46247794085381e-85	-0.643626622064953	0.987	0.994	1.01280942247915e-80	ArterialECs	RPL3
MYRIP	4.45027413747104e-85	-1.02171783412914	0.542	0.828	1.30174968795166e-80	ArterialECs	MYRIP
RPS19	6.41990622618887e-85	-0.678366484565633	0.986	0.99	1.87788677022251e-80	ArterialECs	RPS19
PTPRG	2.32943004179823e-84	0.647025848754904	0.973	0.89	6.813815815264e-80	ArterialECs	PTPRG
RPL41	3.20760266099511e-84	-0.571965590316251	0.995	0.997	9.3825585436768e-80	ArterialECs	RPL41
SNCA	4.01295063489574e-84	-0.723828929072747	0.091	0.444	1.17382819021335e-79	ArterialECs	SNCA
AUTS2	4.67589731606502e-84	-1.05195001117739	0.337	0.658	1.36774672392218e-79	ArterialECs	AUTS2
RPS3A	8.43320241037557e-84	-0.628631498164159	0.97	0.991	2.46679603705896e-79	ArterialECs	RPS3A
ITGA2	1.65765475242449e-83	-0.577000402330224	0.171	0.519	4.84880591631687e-79	ArterialECs	ITGA2
RHOC	1.80115552446423e-83	0.698215477784985	0.831	0.74	5.26856002461032e-79	ArterialECs	RHOC
CCSER1	2.22282595550428e-83	-1.1473566466151	0.261	0.616	6.50198820244557e-79	ArterialECs	CCSER1
RPL35A	3.27909644427211e-83	-0.60244090412323	0.968	0.984	9.59168500914035e-79	ArterialECs	RPL35A
TAGLN2	4.06353313257406e-83	0.624664096150439	0.898	0.834	1.18862407660924e-78	ArterialECs	TAGLN2
GNAI2	6.71634417194958e-83	0.584417362366016	0.918	0.905	1.96459783373697e-78	ArterialECs	GNAI2
TMCC3	9.02406095090869e-83	-0.799785115248048	0.466	0.768	2.6396280687503e-78	ArterialECs	TMCC3
RPL7	9.42445370692664e-83	-0.589184445332531	0.942	0.973	2.75674695381311e-78	ArterialECs	RPL7
LHFPL6	1.21983390218678e-82	-0.726582315626963	0.72	0.899	3.56813614728656e-78	ArterialECs	LHFPL6
CAVIN3	1.29480877686744e-82	0.738938144916242	0.704	0.52	3.78744515321495e-78	ArterialECs	CAVIN3
CD58	1.61995539979931e-82	0.655258916706205	0.584	0.323	4.73853153995296e-78	ArterialECs	CD58
SHROOM2	1.70396050970589e-82	-0.5217558880846	0.094	0.446	4.98425488694071e-78	ArterialECs	SHROOM2
NAMPT	1.86354350025844e-82	-0.964782193395278	0.58	0.795	5.45105109260597e-78	ArterialECs	NAMPT
PLCD3	1.96151813669872e-82	0.26236749155996	0.297	0.087	5.73763670165742e-78	ArterialECs	PLCD3
DNAH14	3.4553383323209e-82	-0.719235022889998	0.139	0.485	1.01072101558719e-77	ArterialECs	DNAH14
ZEB2	4.28063690118846e-82	0.590716591100252	0.371	0.13	1.25212909996664e-77	ArterialECs	ZEB2
HERPUD1	7.57636742046399e-82	0.873587152551401	0.827	0.725	2.21616323415992e-77	ArterialECs	HERPUD1
RPL30	1.72556662427473e-81	-0.609033453168424	0.976	0.989	5.04745493266602e-77	ArterialECs	RPL30
NR5A2	4.4515121287867e-81	-0.738304159239524	0.463	0.773	1.3021118127914e-76	ArterialECs	NR5A2
PDIA5	7.47101706449043e-81	-0.590871270711648	0.28	0.62	2.18534720153409e-76	ArterialECs	PDIA5
MSI2	1.63024283018894e-80	0.718419830363765	0.702	0.477	4.76862330258567e-76	ArterialECs	MSI2
RDX	1.86326166858508e-80	0.714599051950746	0.954	0.913	5.45022670677822e-76	ArterialECs	RDX
SNAP25	2.40118583316524e-80	-0.748478408389826	0.032	0.361	7.02370868059163e-76	ArterialECs	SNAP25
RPS15	2.80761334010672e-80	-0.534873197758188	0.97	0.987	8.21254978114615e-76	ArterialECs	RPS15
RPLP0	2.84650072544631e-80	-0.626076789084506	0.933	0.973	8.32629927200302e-76	ArterialECs	RPLP0
RAPGEF2	3.35280129715034e-80	0.649274120539187	0.917	0.834	9.80727907429445e-76	ArterialECs	RAPGEF2
ENPP4	3.52128928534995e-80	0.415924648205578	0.38	0.141	1.03001232885771e-75	ArterialECs	ENPP4
RPS14	3.84809073874728e-80	-0.580695480017892	0.982	0.994	1.12560502199097e-75	ArterialECs	RPS14
FZD4	4.32848165923144e-80	-0.618494978533011	0.514	0.783	1.26612417014179e-75	ArterialECs	FZD4
RPS24	5.15117627108199e-80	-0.527616266038439	0.98	0.994	1.50677057105419e-75	ArterialECs	RPS24
BNC2	5.31571969887509e-80	-0.807610638788709	0.399	0.698	1.55490116911795e-75	ArterialECs	BNC2
ATP1B3	6.20821094232211e-80	0.780576013722413	0.868	0.791	1.81596378273864e-75	ArterialECs	ATP1B3
CAPZA2	1.50836417137054e-79	0.641675313454633	0.835	0.768	4.41211603767596e-75	ArterialECs	CAPZA2
KYNU	1.52709190396812e-79	0.878591180768205	0.603	0.328	4.46689652829716e-75	ArterialECs	KYNU
CHST11	1.77667815250588e-79	-0.69093178941697	0.271	0.61	5.19696126389496e-75	ArterialECs	CHST11
CEMIP2	2.06789880653802e-79	-1.11564262158296	0.597	0.799	6.04881079900438e-75	ArterialECs	CEMIP2
CDH11	2.43597926789256e-79	-0.816107619526926	0.101	0.445	7.12548295651254e-75	ArterialECs	CDH11
RASA4	3.63291948077988e-79	-0.43465177250662	0.024	0.346	1.06266527732292e-74	ArterialECs	RASA4
TESC	4.04374614113087e-79	-0.508411315321452	0.093	0.43	1.18283618374219e-74	ArterialECs	TESC
GNAS	7.78941482207459e-79	0.456731708259175	0.973	0.976	2.27848172960504e-74	ArterialECs	GNAS
SESN3	1.27781818365692e-78	-0.843917242629034	0.425	0.717	3.73774596901487e-74	ArterialECs	SESN3
PLSCR4	1.43102296114904e-78	-0.815882708128164	0.52	0.782	4.18588526365707e-74	ArterialECs	PLSCR4
RPL7A	1.62753702972549e-78	-0.598464773027829	0.974	0.989	4.76070856565002e-74	ArterialECs	RPL7A
ITGAV	1.91865982034036e-78	0.937349346613878	0.755	0.587	5.61227184047758e-74	ArterialECs	ITGAV
HIPK3	2.78723585119545e-78	-0.714187481401836	0.776	0.904	8.15294358833181e-74	ArterialECs	HIPK3
EPB41L4A	3.79774508747605e-78	-0.70964138781227	0.662	0.864	1.11087841553762e-73	ArterialECs	EPB41L4A
CBLB	6.05657698487489e-78	-0.810687735747433	0.613	0.827	1.77160933384575e-73	ArterialECs	CBLB
TM6SF1	7.28846483385581e-78	0.611315985913738	0.559	0.304	2.13194884855116e-73	ArterialECs	TM6SF1
RPL6	1.3603067534131e-77	-0.537228554389406	0.951	0.984	3.97903328440865e-73	ArterialECs	RPL6
RPS12	1.50511583264555e-77	-0.581896656020167	0.986	0.994	4.40261432207151e-73	ArterialECs	RPS12
ENG	1.83913496957678e-77	-0.659098434710171	0.762	0.922	5.37965369950903e-73	ArterialECs	ENG
ASPH	2.62925206702693e-77	-0.633495584246833	0.635	0.84	7.69082522126047e-73	ArterialECs	ASPH
TIMP1	3.01709970253817e-77	-0.911542003210579	0.704	0.878	8.82531833989441e-73	ArterialECs	TIMP1
RCAN2	3.55301371988001e-77	0.639073598209673	0.448	0.183	1.0392920432021e-72	ArterialECs	RCAN2
ETS2	3.62987264567812e-77	-0.629736841032178	0.774	0.903	1.06177404758731e-72	ArterialECs	ETS2
RERE	5.15884680536175e-77	-0.598378826410925	0.815	0.931	1.50901427903637e-72	ArterialECs	RERE
SSBP3	6.75203652231645e-77	-0.547923760861496	0.359	0.663	1.97503820314278e-72	ArterialECs	SSBP3
RPS27A	1.11834719995479e-76	-0.529768640071342	0.99	0.992	3.27127739458776e-72	ArterialECs	RPS27A
AFDN	1.26735923034008e-76	0.611448983801026	0.897	0.802	3.70715248466777e-72	ArterialECs	AFDN
SWAP70	1.40568882460168e-76	0.661179901609655	0.882	0.837	4.11178038084237e-72	ArterialECs	SWAP70
SYT11	1.66601463504472e-76	0.477248012302424	0.426	0.183	4.8732594089693e-72	ArterialECs	SYT11
RAC1	2.6138884083877e-76	0.520611647961228	0.939	0.922	7.64588498337485e-72	ArterialECs	RAC1
FGD6	2.81098117699648e-76	-0.625784065569661	0.369	0.673	8.22240104083241e-72	ArterialECs	FGD6
HLA-DQB1	4.70921457118451e-76	-0.731576032261547	0.463	0.741	1.37749235421718e-71	ArterialECs	HLA-DQB1
NACA	8.31053198344318e-76	-0.56087969853459	0.969	0.983	2.43091371047696e-71	ArterialECs	NACA
EPB41L3	1.15104108918409e-75	-0.664020710846218	0.024	0.335	3.36691028997237e-71	ArterialECs	EPB41L3
PALMD	2.35844963059332e-75	0.570111544234694	0.951	0.904	6.89870101444852e-71	ArterialECs	PALMD
DHH	9.45357149659006e-75	0.33075761441003	0.322	0.11	2.76526419846756e-70	ArterialECs	DHH
FLVCR2	1.59266046871702e-74	-0.513647256553881	0.032	0.345	4.65869113704414e-70	ArterialECs	FLVCR2
HERC1	2.01088668728325e-74	0.686958207640377	0.848	0.753	5.88204464897222e-70	ArterialECs	HERC1
FAM89A	2.28437118054457e-74	0.669396037764225	0.565	0.343	6.68201414021091e-70	ArterialECs	FAM89A
PTK2B	2.81890802658623e-74	-0.535421536392257	0.196	0.527	8.24558786856739e-70	ArterialECs	PTK2B
SAMD5	5.65949665327727e-74	-0.645900674263006	0.053	0.368	1.65545936605014e-69	ArterialECs	SAMD5
TMSB10	5.94489845110484e-74	0.518043041054886	0.994	0.99	1.73894224593268e-69	ArterialECs	TMSB10
RPL13A	8.30876223664234e-74	-0.51942325504418	0.983	0.991	2.43039604184025e-69	ArterialECs	RPL13A
RBP5	1.07585431619523e-73	-0.431862939290488	0.045	0.357	3.14698146030267e-69	ArterialECs	RBP5
CCNG2	1.10795965693968e-73	-0.424527801030461	0.138	0.468	3.24089279251425e-69	ArterialECs	CCNG2
AKAP12	1.45026131373005e-73	-1.29798266244317	0.158	0.478	4.24215936879178e-69	ArterialECs	AKAP12
SCN1B	1.45929667721866e-73	-0.416186900091452	0.099	0.425	4.26858871053229e-69	ArterialECs	SCN1B
TIE1	2.5976429535805e-73	0.670252603291823	0.853	0.76	7.59836540351832e-69	ArterialECs	TIE1
TM4SF18	3.4750395402293e-73	-0.643624588859367	0.454	0.748	1.01648381591247e-68	ArterialECs	TM4SF18
HLA-DRB1	4.23616519284463e-73	-0.792374800512105	0.88	0.95	1.23912068055898e-68	ArterialECs	HLA-DRB1
SLC38A1	1.34996459102059e-72	-0.485886347498578	0.095	0.424	3.94878142519432e-68	ArterialECs	SLC38A1
KCNN3	1.61745559810468e-72	0.735446013229301	0.701	0.448	4.731219370016e-68	ArterialECs	KCNN3
BOC	1.96777814119322e-72	-0.476299396463191	0.082	0.411	5.7559478408043e-68	ArterialECs	BOC
C21orf91	2.27940125390646e-72	-0.471568837078138	0.175	0.495	6.66747660780177e-68	ArterialECs	C21orf91
DGKI	3.24474946201583e-72	0.462497301854332	0.276	0.084	9.49121665134251e-68	ArterialECs	DGKI
H3F3A	3.79823907689628e-72	0.48470815982019	0.973	0.966	1.11102291238293e-67	ArterialECs	H3F3A
FRYL	5.29550792068424e-72	0.594486836488837	0.935	0.884	1.54898902187935e-67	ArterialECs	FRYL
EXOC6B	6.45814731211826e-72	0.788971493745047	0.917	0.856	1.88907267026771e-67	ArterialECs	EXOC6B
FCGRT	8.97003805243982e-72	-0.537229602912388	0.752	0.892	2.62382583071917e-67	ArterialECs	FCGRT
CHSY3	9.6629730564604e-72	0.870545999859901	0.447	0.197	2.82651624874523e-67	ArterialECs	CHSY3
VAV2	1.11009389943145e-71	-0.38748271939351	0.048	0.354	3.24713566522695e-67	ArterialECs	VAV2
GCNT2	1.55855545444594e-71	0.696959444337956	0.667	0.414	4.55893055979983e-67	ArterialECs	GCNT2
RPS9	3.30782194158502e-71	-0.536924524454663	0.981	0.987	9.67570996133033e-67	ArterialECs	RPS9
PLXNA4	8.18031672942482e-71	-0.853756734605482	0.061	0.371	2.39282444652405e-66	ArterialECs	PLXNA4
ARHGAP26	1.19868584869292e-70	-0.708005688285295	0.793	0.923	3.50627597601167e-66	ArterialECs	ARHGAP26
MATN2	2.10166448460386e-70	-0.571305513453381	0.122	0.44	6.14757878391474e-66	ArterialECs	MATN2
CRIP1	2.4891364961317e-70	0.873735235881101	0.517	0.278	7.28097316483484e-66	ArterialECs	CRIP1
RHOJ	4.27454955581883e-70	-0.716912340385528	0.631	0.824	1.25034849057256e-65	ArterialECs	RHOJ
RPL15	1.0912548216959e-69	-0.517621000427519	0.975	0.987	3.19202947894267e-65	ArterialECs	RPL15
RACK1	1.25755244219527e-69	-0.535910401141867	0.949	0.975	3.67846664866539e-65	ArterialECs	RACK1
SOX13	1.68851433254998e-69	0.609435709941983	0.62	0.397	4.93907327414194e-65	ArterialECs	SOX13
DEPTOR	5.58881001207986e-69	0.61916824488697	0.455	0.212	1.63478281663348e-64	ArterialECs	DEPTOR
AL138828.1	5.73075766860032e-69	-0.466941623987557	0.093	0.401	1.67630392564228e-64	ArterialECs	AL138828.1
CASC15	5.8017698918112e-69	-0.638107736960769	0.202	0.527	1.6970757110537e-64	ArterialECs	CASC15
NET1	7.3656710099322e-69	-0.661130999072237	0.373	0.663	2.15453242711527e-64	ArterialECs	NET1
FILIP1L	8.33264590430874e-69	0.838743142069189	0.682	0.514	2.43738225346935e-64	ArterialECs	FILIP1L
SORT1	1.88774748372705e-68	0.494437488526184	0.493	0.252	5.52185016464999e-64	ArterialECs	SORT1
SETBP1	2.22538128467227e-68	0.753182142443344	0.54	0.29	6.50946279579485e-64	ArterialECs	SETBP1
SAT1	5.91605242801852e-68	1.64030503801811	0.888	0.9	1.7305044957197e-63	ArterialECs	SAT1
BMX	7.49959797253825e-68	0.6673403133366	0.577	0.326	2.19370740294716e-63	ArterialECs	BMX
NOP53	9.69408064641004e-68	-0.547321972007749	0.829	0.92	2.8356155298814e-63	ArterialECs	NOP53
PROSER2	3.56130411625553e-67	0.302667046852183	0.334	0.122	1.04171706704591e-62	ArterialECs	PROSER2
CD109	4.24040817688163e-67	0.633165695827112	0.733	0.531	1.24036179581964e-62	ArterialECs	CD109
AC008014.1	4.88665901948473e-67	-0.831751316669877	0.293	0.594	1.42939662978948e-62	ArterialECs	AC008014.1
PKN3	5.11221596890072e-67	0.571979919360008	0.697	0.521	1.49537429306315e-62	ArterialECs	PKN3
VWCE	5.57646793650762e-67	-0.392003048088093	0.026	0.312	1.63117263610784e-62	ArterialECs	VWCE
PRTG	5.65347272348695e-67	-0.469135665004376	0.12	0.438	1.65369730634717e-62	ArterialECs	PRTG
PLD1	1.00542827416812e-66	0.709632354267263	0.675	0.448	2.94097824476915e-62	ArterialECs	PLD1
MLPH	1.4764077453019e-66	-0.418605416247788	0.043	0.338	4.3186402957826e-62	ArterialECs	MLPH
GPRC5B	1.51546454942754e-66	0.63641736004099	0.61	0.374	4.4328853535305e-62	ArterialECs	GPRC5B
ITGB1	1.84499806044328e-66	0.568097400064962	0.901	0.902	5.39680382660265e-62	ArterialECs	ITGB1
DOCK9	1.90487370442559e-66	0.564782058646776	0.976	0.953	5.57194607281528e-62	ArterialECs	DOCK9
LPCAT4	2.63554291757721e-66	-0.456159739905356	0.164	0.47	7.70922658820509e-62	ArterialECs	LPCAT4
CYSLTR1	3.13401729095016e-66	-0.47657814733199	0.081	0.381	9.16731397775832e-62	ArterialECs	CYSLTR1
ARHGEF3	3.15346921233092e-66	-0.592146666905558	0.719	0.881	9.22421279298916e-62	ArterialECs	ARHGEF3
FLI1	4.48201369430173e-66	-0.584243099223628	0.836	0.933	1.3110338257202e-61	ArterialECs	FLI1
APOL4	4.74188362067841e-66	0.359885565185777	0.278	0.091	1.38704837788464e-61	ArterialECs	APOL4
NEDD9	7.54520409903417e-66	0.708412120805742	0.892	0.814	2.20704765100848e-61	ArterialECs	NEDD9
KLHL3	8.01953900056941e-66	-0.586275378550053	0.361	0.648	2.34579535305656e-61	ArterialECs	KLHL3
SPNS2	1.01426104032943e-65	-0.56703798763168	0.382	0.659	2.96681496906761e-61	ArterialECs	SPNS2
FAR2	1.698204208731e-65	-0.564101500669549	0.308	0.627	4.96741713095906e-61	ArterialECs	FAR2
SPTLC2	3.18197120095276e-65	-0.618196275325936	0.613	0.801	9.30758395990691e-61	ArterialECs	SPTLC2
CXCL2	3.25227012234576e-65	1.00473243150511	0.349	0.139	9.51321533487358e-61	ArterialECs	CXCL2
ATP5PF	5.90425393244601e-65	0.562025055124126	0.842	0.798	1.72705331777978e-60	ArterialECs	ATP5PF
ZFPM2	7.29725267079238e-65	-0.784991536316515	0.531	0.781	2.13451937873348e-60	ArterialECs	ZFPM2
CAV2	8.09045244114979e-65	0.612338816951688	0.824	0.722	2.36653824356072e-60	ArterialECs	CAV2
SPHK1	1.96444450819384e-64	-0.416312347790432	0.147	0.457	5.74619663091779e-60	ArterialECs	SPHK1
ADAM15	2.01661447340235e-64	0.592583078538608	0.866	0.818	5.89879899614922e-60	ArterialECs	ADAM15
KLHL14	2.26047272595668e-64	-0.417425045665247	0.027	0.306	6.61210877069587e-60	ArterialECs	KLHL14
DOCK4	2.35048162657962e-64	-0.645217058222883	0.84	0.941	6.87539380590805e-60	ArterialECs	DOCK4
POMP	3.47247887270699e-64	0.678272613984379	0.828	0.772	1.01573479505552e-59	ArterialECs	POMP
PCDH1	4.94103743645418e-64	0.545379136578851	0.659	0.447	1.44530286053721e-59	ArterialECs	PCDH1
FAM241A	5.19894434214898e-64	-0.710501205279028	0.563	0.774	1.520743209522e-59	ArterialECs	FAM241A
RPL38	7.77248939979534e-64	-0.519938227656338	0.935	0.969	2.27353087433413e-59	ArterialECs	RPL38
RPL22	8.42984391828049e-64	-0.456576307374533	0.964	0.977	2.46581364453623e-59	ArterialECs	RPL22
SCARA3	8.61945660605065e-64	-0.492982388532351	0.042	0.322	2.52127725183587e-59	ArterialECs	SCARA3
RPL24	9.40880517234679e-64	-0.489997414159208	0.957	0.982	2.75216960096316e-59	ArterialECs	RPL24
DBNDD2	9.83112152869397e-64	0.301114761586423	0.254	0.082	2.87570135835827e-59	ArterialECs	DBNDD2
UCK2	1.09357744776968e-63	-0.490605329820495	0.257	0.556	3.19882339247109e-59	ArterialECs	UCK2
MEOX1	1.13621308996992e-63	-0.543992493559797	0.271	0.583	3.323536909471e-59	ArterialECs	MEOX1
FAM124B	2.34982167900264e-63	0.478740496465364	0.464	0.23	6.87346339325063e-59	ArterialECs	FAM124B
KIF26B	2.96664484251465e-63	-0.646798092634207	0.043	0.325	8.67773282883959e-59	ArterialECs	KIF26B
DOCK1	3.06590606673179e-63	0.552151921521178	0.913	0.872	8.96808183579716e-59	ArterialECs	DOCK1
MARCH3	4.17249272696985e-63	-0.615409486612433	0.407	0.696	1.22049584756595e-58	ArterialECs	MARCH3
LRRK2	5.11558936771731e-63	0.436688910571156	0.365	0.148	1.49636104595099e-58	ArterialECs	LRRK2
SPATA6L	1.48602623950924e-62	-0.459735279754183	0.173	0.482	4.34677535318846e-58	ArterialECs	SPATA6L
CEP85L	2.40983359219829e-62	0.70730460116955	0.666	0.455	7.04900424053922e-58	ArterialECs	CEP85L
HIP1R	2.60017539853344e-62	0.481575320047185	0.545	0.309	7.60577305825017e-58	ArterialECs	HIP1R
RPL19	4.11917136029878e-62	-0.480001614820716	0.986	0.989	1.204898814601e-57	ArterialECs	RPL19
OCIAD2	4.28184255251849e-62	0.614659148790175	0.662	0.497	1.25248176503718e-57	ArterialECs	OCIAD2
MCC	2.18150641143517e-61	0.584382459509827	0.771	0.585	6.38112440408903e-57	ArterialECs	MCC
WDFY3	3.1643632815962e-61	0.59351771187624	0.8	0.702	9.25607903499704e-57	ArterialECs	WDFY3
IL33	3.42800384416507e-61	-0.645131230599168	0.544	0.818	1.00272540445673e-56	ArterialECs	IL33
MCF2L	6.63882919382763e-61	-0.570121779601787	0.403	0.695	1.94192392748652e-56	ArterialECs	MCF2L
EDN1	9.35780714717305e-61	0.946466595470708	0.683	0.444	2.73725216861959e-56	ArterialECs	EDN1
NR2F1-AS1	1.08952492034871e-60	-0.752967248892708	0.014	0.273	3.18696934451201e-56	ArterialECs	NR2F1-AS1
HLA-DRB5	1.1909024700584e-60	-0.786676432357194	0.667	0.828	3.48350881516782e-56	ArterialECs	HLA-DRB5
SLCO2B1	1.58320417256935e-60	-0.456542797941293	0.177	0.492	4.63103052518259e-56	ArterialECs	SLCO2B1
BAIAP2	1.81006973405838e-60	-0.357472644284899	0.113	0.408	5.29463497909417e-56	ArterialECs	BAIAP2
EGLN1	2.31757280636905e-60	-0.609860014916666	0.6	0.807	6.77913221591012e-56	ArterialECs	EGLN1
LAYN	3.27504550492359e-60	-0.343573813194641	0.056	0.328	9.57983560645198e-56	ArterialECs	LAYN
PITPNC1	3.54554963408889e-60	-0.759482180826787	0.667	0.87	1.03710872346734e-55	ArterialECs	PITPNC1
THSD7A	3.90098593828506e-60	0.926479386419822	0.901	0.899	1.14107739680776e-55	ArterialECs	THSD7A
CTTNBP2	4.85875134328601e-60	-0.535840484856887	0.03	0.294	1.42123335542459e-55	ArterialECs	CTTNBP2
RNASE1	6.07833384937491e-60	0.538144837464972	0.92	0.895	1.77797343428066e-55	ArterialECs	RNASE1
DLC1	7.10090573531989e-60	-0.752963663545767	0.531	0.74	2.07708593663842e-55	ArterialECs	DLC1
RPLP1	8.90029939149467e-60	-0.459325308664714	0.993	0.999	2.60342657500611e-55	ArterialECs	RPLP1
FKBP11	1.4027202194562e-59	-0.442126516465026	0.163	0.447	4.10309691393133e-55	ArterialECs	FKBP11
LINC02208	1.82136819500661e-59	-0.510264884783096	0.045	0.316	5.32768410721383e-55	ArterialECs	LINC02208
CCDC69	1.82684581288326e-59	-0.459604789332136	0.309	0.617	5.34370668726483e-55	ArterialECs	CCDC69
TCEA3	2.34954763031583e-59	-0.320321113541936	0.045	0.318	6.87266177343682e-55	ArterialECs	TCEA3
ST3GAL6	2.76827651823134e-59	-0.489374385018375	0.221	0.528	8.0974856434785e-55	ArterialECs	ST3GAL6
STK10	3.04837381133853e-59	0.564891449944233	0.646	0.442	8.91679823554633e-55	ArterialECs	STK10
PRKAR1B	3.67458801981167e-59	-0.440799559519429	0.236	0.527	1.07485374167511e-54	ArterialECs	PRKAR1B
GSN	3.85913147992542e-59	0.528604109536392	0.967	0.93	1.12883454919299e-54	ArterialECs	GSN
CFAP36	4.09924374333792e-59	0.628799514597119	0.675	0.528	1.19906978736377e-54	ArterialECs	CFAP36
PKIG	4.18220944925854e-59	0.732063083253884	0.676	0.525	1.22333808600262e-54	ArterialECs	PKIG
CSRP2	5.04991330224073e-59	-0.640641493045337	0.204	0.484	1.47715014003844e-54	ArterialECs	CSRP2
CFH	5.30484269377333e-59	0.57167914010661	0.837	0.752	1.55171953635564e-54	ArterialECs	CFH
TSPAN18	6.24309444756309e-59	-0.530283514654961	0.435	0.73	1.82616755685668e-54	ArterialECs	TSPAN18
TCF4	9.72953086893542e-59	0.436130187501644	0.992	0.985	2.8459850744723e-54	ArterialECs	TCF4
PHLDB1	1.03019373284024e-58	0.359328568464861	0.391	0.174	3.01341968793099e-54	ArterialECs	PHLDB1
PTTG1IP	1.17294826517606e-58	0.509320949026559	0.835	0.777	3.43099097046649e-54	ArterialECs	PTTG1IP
IFNGR1	2.11632359791146e-58	0.636251101383561	0.795	0.708	6.19045815625082e-54	ArterialECs	IFNGR1
EPHA4	2.4683041457819e-58	0.706965319698712	0.884	0.785	7.22003645682664e-54	ArterialECs	EPHA4
MYEF2	4.36167118063953e-58	0.298946456945753	0.292	0.106	1.27583243704887e-53	ArterialECs	MYEF2
RYR2	5.6457176464506e-58	-1.14235169558595	0.058	0.327	1.65142886876326e-53	ArterialECs	RYR2
RPL29	6.882395405059e-58	-0.481485433281486	0.977	0.984	2.01316947993381e-53	ArterialECs	RPL29
RPL35	8.47377631634449e-58	-0.461521124970362	0.971	0.979	2.47866431029393e-53	ArterialECs	RPL35
BMP2K	8.48581815617334e-58	-0.575086444645784	0.354	0.631	2.48218666886226e-53	ArterialECs	BMP2K
CDH2	1.07618143463021e-57	-0.630209630815169	0.029	0.285	3.14793831443683e-53	ArterialECs	CDH2
ISG15	1.1022043395935e-57	0.779498856890886	0.639	0.468	3.22405791374496e-53	ArterialECs	ISG15
CAVIN1	1.22320640961335e-57	0.452616879427342	0.93	0.919	3.57800106876001e-53	ArterialECs	CAVIN1
RPL8	1.38280355017156e-57	-0.49752220092255	0.976	0.989	4.04483866460682e-53	ArterialECs	RPL8
EXOC6	1.38289758542562e-57	0.889507101059548	0.802	0.721	4.04511372712847e-53	ArterialECs	EXOC6
PACSIN2	1.42820458366638e-57	0.562278622502599	0.72	0.557	4.17764122768254e-53	ArterialECs	PACSIN2
DYNLT3	1.43322420424669e-57	0.342134288796804	0.419	0.199	4.19232411984199e-53	ArterialECs	DYNLT3
NUDT4	1.90682299052881e-57	0.836825333646807	0.607	0.425	5.57764792959582e-53	ArterialECs	NUDT4
AAK1	2.60429615144546e-57	0.642051286658402	0.796	0.71	7.61782667259312e-53	ArterialECs	AAK1
PALD1	3.33186343036126e-57	-0.465364843774414	0.177	0.465	9.74603372014973e-53	ArterialECs	PALD1
CRISPLD1	3.35409169134675e-57	0.46573698063735	0.419	0.199	9.81105360635839e-53	ArterialECs	CRISPLD1
EEF1B2	3.85907500732102e-57	-0.569329427652091	0.871	0.932	1.12881803039147e-52	ArterialECs	EEF1B2
ZFAS1	8.36182067440532e-57	-0.489677843417464	0.727	0.866	2.4459161654703e-52	ArterialECs	ZFAS1
PROX1	1.37973992443849e-56	-0.492865180985882	0.072	0.343	4.03587725297502e-52	ArterialECs	PROX1
GNA14	1.43333979367924e-56	-0.666937174980495	0.518	0.749	4.19266223049115e-52	ArterialECs	GNA14
PDK4	1.92433714558166e-56	-1.00186212036357	0.399	0.653	5.62887858454093e-52	ArterialECs	PDK4
S1PR1	2.16661203815832e-56	0.542251932534209	0.781	0.698	6.3375568728169e-52	ArterialECs	S1PR1
STK38L	6.36875510837152e-56	0.812284299788322	0.626	0.438	1.86292455674975e-51	ArterialECs	STK38L
SLC16A14	1.0543806667439e-55	0.468374683219148	0.447	0.232	3.08416888829257e-51	ArterialECs	SLC16A14
ECHDC2	1.15522439392655e-55	-0.465263451786043	0.28	0.554	3.37914687467456e-51	ArterialECs	ECHDC2
RPS5	1.18483265623167e-55	-0.507529669921919	0.935	0.969	3.46575400274326e-51	ArterialECs	RPS5
RALGAPA1	1.50642302779794e-55	0.709708489259793	0.822	0.754	4.40643799861174e-51	ArterialECs	RALGAPA1
SHC1	1.5453110148484e-55	-0.474819788898592	0.416	0.656	4.52018924953306e-51	ArterialECs	SHC1
NES	1.934270497537e-55	0.637453313977091	0.658	0.45	5.65793463234548e-51	ArterialECs	NES
STC1	2.2138537562726e-55	0.937162285648468	0.372	0.167	6.47574362247298e-51	ArterialECs	STC1
PLXNA2	3.74912061031563e-55	0.697167262459781	0.781	0.66	1.09665526972343e-50	ArterialECs	PLXNA2
ALDH2	4.12507697038203e-55	-0.366179358369788	0.213	0.499	1.20662626460645e-50	ArterialECs	ALDH2
DOC2B	4.4351930275338e-55	-0.484381612229005	0.33	0.599	1.29733831248391e-50	ArterialECs	DOC2B
SLC12A2	4.44491923602607e-55	0.976174715564291	0.746	0.593	1.30018332572999e-50	ArterialECs	SLC12A2
PABPC1	7.90137133161444e-55	-0.46079199632414	0.846	0.925	2.31123012821054e-50	ArterialECs	PABPC1
FLNC	9.45442475400199e-55	0.355078922975066	0.327	0.132	2.76551378479312e-50	ArterialECs	FLNC
XAF1	1.02572638712717e-54	0.653178144079576	0.786	0.664	3.00035225498568e-50	ArterialECs	XAF1
STK17B	2.5880138827418e-54	0.316877800367838	0.29	0.108	7.57019940840803e-50	ArterialECs	STK17B
OTULINL	2.93241817231852e-54	-0.365148113748445	0.02	0.261	8.57761639584891e-50	ArterialECs	OTULINL
PTPN14	3.11006024646979e-54	0.596606462300094	0.865	0.802	9.0972372269488e-50	ArterialECs	PTPN14
EFCAB14	3.31278030195152e-54	0.544462766268376	0.714	0.582	9.6902136612384e-50	ArterialECs	EFCAB14
IFITM3	3.32597820202959e-54	0.481983736718491	0.954	0.955	9.72881883875676e-50	ArterialECs	IFITM3
PPP2R5A	4.44548560731939e-54	-0.473594188877328	0.462	0.697	1.300348994997e-49	ArterialECs	PPP2R5A
RPS7	4.82096918125306e-54	-0.454863604221419	0.96	0.983	1.41018169520833e-49	ArterialECs	RPS7
MT2A	5.96351058935576e-54	0.813336763600601	0.748	0.569	1.74438648249245e-49	ArterialECs	MT2A
AGTPBP1	6.0320150356325e-54	0.718891650441987	0.682	0.512	1.76442471807286e-49	ArterialECs	AGTPBP1
AMD1	7.40916465397074e-54	0.809441085048062	0.625	0.448	2.16725475293298e-49	ArterialECs	AMD1
RPL31	7.48162252523184e-54	-0.505128185073707	0.878	0.939	2.18844940485556e-49	ArterialECs	RPL31
ASAP3	9.39901276932716e-54	-0.311850468185432	0.057	0.315	2.74930522515589e-49	ArterialECs	ASAP3
CDH23	1.39858625302049e-53	-0.505177697155172	0.061	0.315	4.09100464871024e-49	ArterialECs	CDH23
AC007681.1	1.56753680027303e-53	-0.673019158332585	0.281	0.552	4.58520189447865e-49	ArterialECs	AC007681.1
RPL18	2.1049064391597e-53	-0.445325325225998	0.968	0.986	6.15706182518604e-49	ArterialECs	RPL18
SOS1	2.58534686715617e-53	0.620478672224857	0.863	0.8	7.5623981211185e-49	ArterialECs	SOS1
SOX18	2.67156901821612e-53	0.600852855408299	0.85	0.763	7.81460653518398e-49	ArterialECs	SOX18
INPP4B	3.95560074368509e-53	-0.536448707341067	0.164	0.436	1.15705277353533e-48	ArterialECs	INPP4B
LINC01725	4.05994062804655e-53	-0.785315668402425	0.043	0.289	1.1875732331099e-48	ArterialECs	LINC01725
SLC1A1	5.00998276893095e-53	-0.532330912678013	0.28	0.572	1.46547005973999e-48	ArterialECs	SLC1A1
RPL4	7.67807854245879e-53	-0.452947927381642	0.875	0.938	2.24591475445462e-48	ArterialECs	RPL4
C1QTNF1	8.01099559836963e-53	-0.311654804038607	0.031	0.274	2.3432963224791e-48	ArterialECs	C1QTNF1
DOCK6	8.18854727633827e-53	0.508808471357985	0.742	0.58	2.39523196380171e-48	ArterialECs	DOCK6
MGAT4A	1.00337712037724e-52	-0.51901339220519	0.581	0.774	2.93497841481546e-48	ArterialECs	MGAT4A
ZBTB7C	3.58630228235401e-52	-0.549807368511917	0.145	0.413	1.04902928061137e-47	ArterialECs	ZBTB7C
EEF2	4.61177039784319e-52	-0.426637368879446	0.872	0.937	1.34898895907311e-47	ArterialECs	EEF2
PERP	4.72276058226866e-52	-0.438481099955183	0.266	0.553	1.38145469791941e-47	ArterialECs	PERP
AGPAT1	6.69962442628864e-52	0.416492580206145	0.48	0.281	1.95970714093369e-47	ArterialECs	AGPAT1
PARD3B	7.2485753884193e-52	-0.560342386188775	0.556	0.781	2.12028078686653e-47	ArterialECs	PARD3B
TNFRSF4	9.49195567722558e-52	0.330450657984022	0.258	0.092	2.77649195514525e-47	ArterialECs	TNFRSF4
GNS	1.12497283841152e-51	-0.432199694055459	0.432	0.672	3.29065804963752e-47	ArterialECs	GNS
CCNI	1.13765270516994e-51	-0.42741129026671	0.847	0.923	3.3277479278926e-47	ArterialECs	CCNI
MX2	1.57055382467759e-51	0.510243523156309	0.394	0.188	4.59402699256441e-47	ArterialECs	MX2
AIM2	1.64568136585101e-51	-0.418148755301361	0.019	0.25	4.81378256325078e-47	ArterialECs	AIM2
CCNY	1.70433319860846e-51	0.468219771908839	0.892	0.843	4.98534503924961e-47	ArterialECs	CCNY
RPL21	2.1366979491691e-51	-0.436138731056571	0.973	0.986	6.25005517111452e-47	ArterialECs	RPL21
HLA-B	3.05827528186793e-51	0.440467000841958	0.985	0.99	8.94576102699188e-47	ArterialECs	HLA-B
KIF26A	3.32641148306368e-51	0.332005599825965	0.38	0.18	9.73008622910957e-47	ArterialECs	KIF26A
CTHRC1	4.83440432314118e-51	-0.382684317300473	0.115	0.372	1.41411160856203e-46	ArterialECs	CTHRC1
LDLRAD3	5.22116194818222e-51	-0.605962486079143	0.347	0.612	1.52724208146278e-46	ArterialECs	LDLRAD3
FRMD3	5.6900074430743e-51	-0.550394162155731	0.27	0.553	1.66438407717366e-46	ArterialECs	FRMD3
FAM43A	6.03223710068723e-51	-0.431117405680045	0.268	0.538	1.76448967432202e-46	ArterialECs	FAM43A
MLLT3	7.37822663934442e-51	0.674683736196229	0.631	0.432	2.15820507427464e-46	ArterialECs	MLLT3
EMP2	8.08071586904155e-51	0.46862860819321	0.867	0.805	2.36369019885334e-46	ArterialECs	EMP2
SCD5	8.30231280718371e-51	0.329293799141636	0.278	0.106	2.42850951922931e-46	ArterialECs	SCD5
TSHZ2	9.57660196213297e-51	-0.552783388837959	0.882	0.953	2.80125183994352e-46	ArterialECs	TSHZ2
PGM5	1.09053329502026e-50	-0.692581229778046	0.463	0.713	3.18991894126375e-46	ArterialECs	PGM5
HLA-DOA	1.24789525786582e-50	-0.312967285843796	0.076	0.321	3.65021841878331e-46	ArterialECs	HLA-DOA
DIAPH2	1.31216229969575e-50	0.526344558063394	0.887	0.81	3.83820594284004e-46	ArterialECs	DIAPH2
FDPS	1.96264170208556e-50	0.448511124731447	0.792	0.713	5.74092324277048e-46	ArterialECs	FDPS
SESTD1	2.91790991102231e-50	0.512310270937742	0.664	0.496	8.53517828073137e-46	ArterialECs	SESTD1
GALNT1	6.87004142469253e-50	-0.633350945201289	0.448	0.661	2.00955581713681e-45	ArterialECs	GALNT1
L3MBTL4	1.16151200688514e-49	-0.573038354221587	0.216	0.488	3.39753877133971e-45	ArterialECs	L3MBTL4
ZNF704	1.90928542618755e-49	0.656947464446487	0.542	0.319	5.58485080014121e-45	ArterialECs	ZNF704
GAB1	2.74814105327983e-49	-0.716056540469911	0.422	0.671	8.03858739494882e-45	ArterialECs	GAB1
AC098617.1	2.7727563466628e-49	-0.582979346985255	0.097	0.351	8.11058958962337e-45	ArterialECs	AC098617.1
RPS25	3.06297980408536e-49	-0.385836062723633	0.963	0.984	8.95952222493008e-45	ArterialECs	RPS25
MAPRE2	3.38738635458784e-49	-0.436086515957354	0.305	0.564	9.90844382580488e-45	ArterialECs	MAPRE2
LAMB1	3.59502574750786e-49	-0.552176033523064	0.471	0.718	1.05158098140353e-44	ArterialECs	LAMB1
ABHD6	5.07144578944788e-49	-0.661570434586981	0.151	0.399	1.4834486078714e-44	ArterialECs	ABHD6
RPL23A	5.53900256720327e-49	-0.403421194348436	0.963	0.985	1.62021364093263e-44	ArterialECs	RPL23A
GNG12	6.0326439619865e-49	-0.460754910038141	0.489	0.72	1.76460868532067e-44	ArterialECs	GNG12
RAI14	6.29196796499409e-49	-0.712439125619469	0.622	0.795	1.84046354944042e-44	ArterialECs	RAI14
PIEZO2	8.16183358728495e-49	-0.628269566613702	0.026	0.252	2.38741794261672e-44	ArterialECs	PIEZO2
IGF2BP2	9.86836396511707e-49	-0.447839768826532	0.213	0.484	2.88659514343639e-44	ArterialECs	IGF2BP2
XPR1	1.35763489402141e-48	0.563910305534533	0.791	0.682	3.97121782850202e-44	ArterialECs	XPR1
SERPINB1	1.40429861218926e-48	-0.488513392363658	0.502	0.712	4.10771387051482e-44	ArterialECs	SERPINB1
IRAK3	1.47060102047603e-48	-0.484423045979288	0.624	0.82	4.30165504499444e-44	ArterialECs	IRAK3
PXN	1.69535790551558e-48	-0.419255210719652	0.537	0.742	4.95909140942363e-44	ArterialECs	PXN
NAV1	1.98019787527524e-48	0.612217059894536	0.729	0.579	5.7922768049676e-44	ArterialECs	NAV1
SMAD1	2.56498004828345e-48	-0.564621402402115	0.578	0.776	7.50282313923391e-44	ArterialECs	SMAD1
SMS	3.87849209990576e-48	0.317947886683176	0.425	0.217	1.13449772414343e-43	ArterialECs	SMS
C6orf141	3.97025072994521e-48	-0.293339661403815	0.024	0.25	1.16133804101627e-43	ArterialECs	C6orf141
SULF2	4.80165697170311e-48	0.45158519149993	0.872	0.802	1.40453268079288e-43	ArterialECs	SULF2
SNHG8	7.03943327325638e-48	-0.478366423656294	0.606	0.772	2.05910462676022e-43	ArterialECs	SNHG8
SEC11C	8.44277346540746e-48	0.489081148859317	0.669	0.534	2.46959566636634e-43	ArterialECs	SEC11C
GCNT1	1.01853560329524e-47	0.577739624524098	0.518	0.311	2.97931849319891e-43	ArterialECs	GCNT1
MYO1D	1.09698686078924e-47	0.520130948500672	0.797	0.686	3.20879626649461e-43	ArterialECs	MYO1D
FADS3	1.13111135847651e-47	0.395890453819822	0.445	0.236	3.30861383467965e-43	ArterialECs	FADS3
KIFC3	1.30380814629217e-47	-0.382209911281087	0.302	0.552	3.81376920871924e-43	ArterialECs	KIFC3
CARMIL1	1.81610398818848e-47	-0.570843937385554	0.448	0.693	5.31228577585013e-43	ArterialECs	CARMIL1
FKBP10	1.87957984331621e-47	-0.280204060269849	0.162	0.426	5.49795899968424e-43	ArterialECs	FKBP10
PTPN12	2.30369255002753e-47	0.479504014374382	0.84	0.784	6.73853107808552e-43	ArterialECs	PTPN12
APBB2	2.75712760739002e-47	0.450476171537195	0.949	0.904	8.06487396437655e-43	ArterialECs	APBB2
CCDC3	2.92974054008958e-47	0.434499213175677	0.803	0.636	8.56978405381602e-43	ArterialECs	CCDC3
LIFR	3.24811537766972e-47	-0.718488021698125	0.85	0.931	9.5010622912217e-43	ArterialECs	LIFR
HLA-DMA	4.38610615292896e-47	-0.500182448967192	0.61	0.785	1.28297991079325e-42	ArterialECs	HLA-DMA
MCTP2	5.0382046226849e-47	-0.408201157803636	0.046	0.274	1.47372523418156e-42	ArterialECs	MCTP2
PDLIM1	5.11492248144968e-47	-0.573944135880795	0.799	0.901	1.49616597504885e-42	ArterialECs	PDLIM1
LIMA1	5.81071176816291e-47	0.510682955707533	0.861	0.822	1.69969129930533e-42	ArterialECs	LIMA1
AL136985.3	7.00671256796657e-47	-0.307401721026968	0.037	0.261	2.0495334932559e-42	ArterialECs	AL136985.3
APLNR	8.20943923893883e-47	-0.547493081617899	0.053	0.286	2.401343071782e-42	ArterialECs	APLNR
SLC40A1	8.45570264554369e-47	-0.358864489295033	0.171	0.432	2.47337758084798e-42	ArterialECs	SLC40A1
PTPRB	1.28419337340791e-46	0.553326064941721	0.955	0.941	3.75639403655548e-42	ArterialECs	PTPRB
TMEM255B	1.57993429368392e-46	-0.437084474769581	0.375	0.622	4.62146580245482e-42	ArterialECs	TMEM255B
HBEGF	2.13372347080769e-46	0.537236059296326	0.55	0.349	6.24135452445958e-42	ArterialECs	HBEGF
PCMTD1	2.63050261176053e-46	0.529493842109481	0.824	0.789	7.69448318966072e-42	ArterialECs	PCMTD1
COX17	2.75640626109103e-46	0.519793542740132	0.666	0.526	8.06276395431737e-42	ArterialECs	COX17
AL589693.1	2.76331929337139e-46	-1.17831277328925	0.171	0.412	8.08298526504064e-42	ArterialECs	AL589693.1
TBC1D4	3.03387448270121e-46	-0.430980038458696	0.442	0.681	8.8743862493493e-42	ArterialECs	TBC1D4
DSTN	3.13739816104408e-46	0.451958728690691	0.913	0.911	9.17720336087005e-42	ArterialECs	DSTN
SOX4	4.72356704856824e-46	-0.489841483294657	0.336	0.593	1.3816905973767e-41	ArterialECs	SOX4
TUSC3	5.19649713759881e-46	0.597821650601079	0.526	0.351	1.52002737771903e-41	ArterialECs	TUSC3
CRHBP	5.31498391085871e-46	-0.576582261222719	0.088	0.337	1.55468594376528e-41	ArterialECs	CRHBP
CYP7B1	5.54842688111677e-46	-0.528118551786186	0.081	0.319	1.62297034699547e-41	ArterialECs	CYP7B1
SNCAIP	7.33059768861482e-46	0.433534962920246	0.526	0.299	2.14427312989672e-41	ArterialECs	SNCAIP
EEF1A1	8.35035976411771e-46	-0.381596508376755	0.998	0.998	2.44256373460207e-41	ArterialECs	EEF1A1
IL17RD	8.93505254315245e-46	-0.285390976393656	0.093	0.335	2.61359221939752e-41	ArterialECs	IL17RD
EEPD1	9.71176548062287e-46	0.521887722881151	0.601	0.39	2.840788520737e-41	ArterialECs	EEPD1
MCTP1	1.55964519174072e-45	0.816199760291573	0.951	0.924	4.56211815036078e-41	ArterialECs	MCTP1
CELF2	1.93308492380792e-45	-0.480591584552288	0.179	0.43	5.65446671063056e-41	ArterialECs	CELF2
PTCHD4	2.04153384618464e-45	-0.585003649517448	0.114	0.36	5.97169065347469e-41	ArterialECs	PTCHD4
MYH10	2.6557270426803e-45	-0.459095232086024	0.251	0.504	7.76826717254414e-41	ArterialECs	MYH10
RGS3	3.31491192112717e-45	0.536883021904184	0.714	0.627	9.69644886048907e-41	ArterialECs	RGS3
VCAN	3.48421284911935e-45	-0.708462028103304	0.037	0.251	1.0191671004959e-40	ArterialECs	VCAN
NHSL1	3.60031582548441e-45	-0.584856730298897	0.296	0.548	1.05312838211245e-40	ArterialECs	NHSL1
CHST15	3.83393450296562e-45	-0.424336025662753	0.124	0.373	1.12146418146247e-40	ArterialECs	CHST15
CLSTN3	4.58411462807931e-45	-0.279259773940503	0.116	0.355	1.34089936985948e-40	ArterialECs	CLSTN3
OSBPL10	5.12547212615773e-45	-0.52743638008256	0.523	0.743	1.4992518516224e-40	ArterialECs	OSBPL10
COL8A1	6.11422701579477e-45	0.835628945888176	0.356	0.169	1.78847254439013e-40	ArterialECs	COL8A1
TNFRSF1A	7.00443477740581e-45	-0.406345547620773	0.514	0.725	2.04886721673897e-40	ArterialECs	TNFRSF1A
PTPRJ	7.41277533848193e-45	0.456272753955293	0.409	0.211	2.16831091425935e-40	ArterialECs	PTPRJ
IL34	8.16077412454958e-45	-0.442310439950503	0.099	0.339	2.387108039172e-40	ArterialECs	IL34
LRATD2	1.0113839677705e-44	-0.282983693642723	0.069	0.294	2.95839924412548e-40	ArterialECs	LRATD2
SLC41A3	1.11729738671544e-44	-0.364121581869821	0.242	0.486	3.26820658588133e-40	ArterialECs	SLC41A3
KRT10	1.28893109186572e-44	0.502294510453989	0.733	0.637	3.77025233681642e-40	ArterialECs	KRT10
RPL9	1.36661496117373e-44	-0.388130016921619	0.98	0.988	3.99748542292928e-40	ArterialECs	RPL9
ASAP1	1.39509137451786e-44	-0.382041855347132	0.923	0.965	4.08078177960219e-40	ArterialECs	ASAP1
DLL1	1.42473793776815e-44	-0.367219528936342	0.167	0.412	4.16750094176561e-40	ArterialECs	DLL1
RPS29	1.56200732245505e-44	-0.487514864693489	0.951	0.979	4.56902761891327e-40	ArterialECs	RPS29
CYTH1	2.11762299527043e-44	-0.549666784136974	0.663	0.807	6.19425902346553e-40	ArterialECs	CYTH1
DHRS3	2.19795463253646e-44	0.500042071158834	0.652	0.464	6.4292370956324e-40	ArterialECs	DHRS3
RPL36A	2.37392127707645e-44	-0.753612245236447	0.787	0.875	6.94395712757631e-40	ArterialECs	RPL36A
RPL37A	3.71872512283182e-44	-0.402198877743302	0.985	0.992	1.08776428567954e-39	ArterialECs	RPL37A
KIAA1671	5.42845419078185e-44	0.461819324995474	0.785	0.688	1.5878771353456e-39	ArterialECs	KIAA1671
PTGDS	5.69607796372917e-44	-0.890868234104374	0.045	0.258	1.66615976517042e-39	ArterialECs	PTGDS
VASH1	6.03766171855055e-44	0.415931731104221	0.545	0.357	1.76607642929322e-39	ArterialECs	VASH1
NTHL1	8.08312947910031e-44	0.399923464034125	0.51	0.314	2.36439620393163e-39	ArterialECs	NTHL1
AL133346.1	8.96468898272908e-44	0.544551025307803	0.303	0.133	2.62226117433808e-39	ArterialECs	AL133346.1
ZNF462	9.05053602671484e-44	-0.410887753030656	0.403	0.67	2.64737229317436e-39	ArterialECs	ZNF462
UGCG	1.65425130990824e-43	-0.568636351152663	0.476	0.675	4.83885050661258e-39	ArterialECs	UGCG
CCND3	2.49687414292794e-43	-0.457731631838089	0.593	0.797	7.30360655547851e-39	ArterialECs	CCND3
PSORS1C1	2.98968275914219e-43	0.28606319513291	0.276	0.116	8.74512103876682e-39	ArterialECs	PSORS1C1
NFIX	3.80592102977374e-43	0.449918836509797	0.536	0.352	1.11326996041912e-38	ArterialECs	NFIX
WWC2	4.99320120756969e-43	0.510045436736108	0.726	0.608	1.46056128522621e-38	ArterialECs	WWC2
RFLNB	5.16148639000852e-43	-0.481404746049251	0.211	0.446	1.50978638394139e-38	ArterialECs	RFLNB
GABARAPL1	6.3370143639909e-43	0.401670092577493	0.493	0.304	1.85364007161098e-38	ArterialECs	GABARAPL1
PTAFR	8.84477070200178e-43	-0.32670986822784	0.04	0.25	2.58718387804254e-38	ArterialECs	PTAFR
STOX2	1.08430508608083e-42	-0.544927789784598	0.657	0.834	3.17170080729502e-38	ArterialECs	STOX2
RPS13	1.49071288473107e-42	-0.391144022703744	0.958	0.981	4.36048425912684e-38	ArterialECs	RPS13
TGFBR1	1.9310600500091e-42	0.398099730255993	0.467	0.272	5.64854375228162e-38	ArterialECs	TGFBR1
CCDC68	2.77395261002919e-42	-0.418536447859459	0.251	0.509	8.1140887795964e-38	ArterialECs	CCDC68
CHODL	3.09343998794962e-42	-0.526838085109274	0.072	0.294	9.04862130875143e-38	ArterialECs	CHODL
RAB13	3.16419118200697e-42	-0.464401238270703	0.629	0.794	9.2555756264886e-38	ArterialECs	RAB13
CDC14B	3.44446792057883e-42	0.536608207946663	0.567	0.38	1.00754131144851e-37	ArterialECs	CDC14B
GAS5	3.86041684092959e-42	-0.805246345782159	0.424	0.563	1.12921053014031e-37	ArterialECs	GAS5
DIPK2B	5.08281631683915e-42	-0.729587371588596	0.39	0.566	1.48677460083862e-37	ArterialECs	DIPK2B
MAN1C1	5.40752770269808e-42	-0.391957026514891	0.146	0.377	1.58175592831622e-37	ArterialECs	MAN1C1
GPCPD1	5.89107573895091e-42	-0.439030839563062	0.47	0.682	1.72319856440053e-37	ArterialECs	GPCPD1
ZNRF3	5.9856695958312e-42	-0.445503568783756	0.279	0.51	1.75086821347658e-37	ArterialECs	ZNRF3
ARID5B	6.95924979935241e-42	0.519272537790301	0.816	0.702	2.03565015880857e-37	ArterialECs	ARID5B
CHST7	7.14028858565376e-42	-0.257808765691976	0.071	0.287	2.08860581418958e-37	ArterialECs	CHST7
BACE2	8.82115580810042e-42	-0.569195611596105	0.678	0.81	2.58027628542745e-37	ArterialECs	BACE2
SP100	1.2839531626335e-41	0.459917726200981	0.884	0.864	3.75569139601925e-37	ArterialECs	SP100
PLCG2	1.31232326537663e-41	0.352210705365509	0.888	0.872	3.83867678355318e-37	ArterialECs	PLCG2
RPS6KA5	1.31890350017598e-41	0.617046639067048	0.622	0.477	3.85792462836477e-37	ArterialECs	RPS6KA5
FURIN	1.37433287630399e-41	0.372633372738793	0.48	0.302	4.02006109647681e-37	ArterialECs	FURIN
DSP	1.75356619685978e-41	-0.345721051657653	0.181	0.425	5.12935648243455e-37	ArterialECs	DSP
C11orf96	1.79380547419016e-41	-0.542170110770182	0.103	0.324	5.24706039255362e-37	ArterialECs	C11orf96
RHOA	1.82565555377524e-41	0.404017954044029	0.881	0.876	5.34022506034794e-37	ArterialECs	RHOA
PELI1	1.8918797862763e-41	0.711443410086902	0.765	0.699	5.53393756283679e-37	ArterialECs	PELI1
NPAS3	1.94654867889682e-41	-0.777061584694654	0.228	0.458	5.69384954064107e-37	ArterialECs	NPAS3
CALU	2.26969755871658e-41	0.504050219447878	0.675	0.578	6.63909232900188e-37	ArterialECs	CALU
KIAA0355	3.47593649718566e-41	0.444295726624266	0.846	0.805	1.01674618479178e-36	ArterialECs	KIAA0355
CAMK2D	3.66905820786448e-41	0.607528649490958	0.792	0.696	1.07323621638244e-36	ArterialECs	CAMK2D
CALML4	4.18062228424345e-41	-0.296500478660031	0.106	0.322	1.22287382436405e-36	ArterialECs	CALML4
PNP	4.45225591952585e-41	0.46611847372469	0.545	0.368	1.30232937902051e-36	ArterialECs	PNP
GOLM1	4.93477663506008e-41	-0.414802168041954	0.412	0.631	1.44347151352142e-36	ArterialECs	GOLM1
RFTN2	4.98863288168531e-41	-0.505114641529598	0.381	0.601	1.45922500422177e-36	ArterialECs	RFTN2
FARP1	5.7296736475996e-41	-0.411802799727456	0.316	0.548	1.67598683865936e-36	ArterialECs	FARP1
CITED4	6.22217365540558e-41	0.338642586599805	0.31	0.145	1.82004801594268e-36	ArterialECs	CITED4
FOXP1	8.60660120158505e-41	-0.413594901239012	0.95	0.976	2.51751691747564e-36	ArterialECs	FOXP1
AL109741.1	1.30459097039638e-40	0.42376088979179	0.46	0.27	3.81605904750645e-36	ArterialECs	AL109741.1
PLIN2	1.31069351619333e-40	-0.347945782262867	0.247	0.482	3.83390960421712e-36	ArterialECs	PLIN2
ITGB3	2.16807525531013e-40	0.258656261633065	0.276	0.12	6.34183692930765e-36	ArterialECs	ITGB3
EXOC3L2	2.38769095191759e-40	-0.326274105584795	0.071	0.285	6.98423480345415e-36	ArterialECs	EXOC3L2
MYO1E	2.45843565787786e-40	0.552582401397414	0.859	0.788	7.19117014285854e-36	ArterialECs	MYO1E
LRP1B	3.58733693168034e-40	-1.28003129230093	0.132	0.35	1.04933192588582e-35	ArterialECs	LRP1B
LY96	3.93663971180809e-40	-0.347869921841756	0.334	0.57	1.15150648210098e-35	ArterialECs	LY96
KIF13B	4.98142261760318e-40	0.559424098960728	0.62	0.48	1.45711592987511e-35	ArterialECs	KIF13B
CP	6.10867758997155e-40	0.434452673644171	0.26	0.109	1.78684928184258e-35	ArterialECs	CP
EIF4G2	7.23607826152947e-40	0.366130025326403	0.862	0.849	2.11662525227999e-35	ArterialECs	EIF4G2
TRPM6	7.51094295159005e-40	-0.357143674312776	0.099	0.316	2.1970259227696e-35	ArterialECs	TRPM6
MTURN	8.86425418976398e-40	0.41528399829117	0.521	0.343	2.59288299304786e-35	ArterialECs	MTURN
SPATA13	8.95597048852229e-40	0.433405982990763	0.505	0.308	2.61971092759765e-35	ArterialECs	SPATA13
MCU	1.33557041161516e-39	-0.540840779062807	0.534	0.731	3.9066770110155e-35	ArterialECs	MCU
LITAF	1.61395382460256e-39	-0.468455921226826	0.322	0.546	4.72097633234496e-35	ArterialECs	LITAF
LRIG1	1.69351167674906e-39	0.530684388398985	0.537	0.353	4.95369100565868e-35	ArterialECs	LRIG1
SEC14L1	2.11135065270478e-39	0.468082496859126	0.894	0.875	6.17591179422676e-35	ArterialECs	SEC14L1
DLG2	2.32313169589036e-39	-0.651460296633981	0.384	0.608	6.79539252364889e-35	ArterialECs	DLG2
RAB11A	2.70614443078093e-39	-0.370994725547733	0.743	0.861	7.91574307447729e-35	ArterialECs	RAB11A
SPSB1	2.77423154508264e-39	-0.368415793567702	0.088	0.297	8.11490469252124e-35	ArterialECs	SPSB1
AL359220.1	2.8146584985699e-39	-0.423734680290424	0.34	0.573	8.23315757416682e-35	ArterialECs	AL359220.1
DLGAP1	3.33663487025525e-39	0.792114864674359	0.281	0.129	9.75999065898363e-35	ArterialECs	DLGAP1
MIR181A1HG	3.84527521043971e-39	0.51214333896664	0.457	0.275	1.12478145180572e-34	ArterialECs	MIR181A1HG
LDHB	4.01923104058108e-39	-0.363958795355557	0.4	0.622	1.17566527168037e-34	ArterialECs	LDHB
NUP50-DT	4.02079531995114e-39	-0.312304543039003	0.214	0.448	1.17612283903891e-34	ArterialECs	NUP50-DT
NPM1	4.36191508690205e-39	-0.36975311380838	0.856	0.924	1.27590378206972e-34	ArterialECs	NPM1
TBCD	4.88740417180841e-39	-0.372384244347482	0.466	0.676	1.42961459429568e-34	ArterialECs	TBCD
FBXL7	5.2740590005706e-39	0.535950065465602	0.911	0.836	1.5427149982569e-34	ArterialECs	FBXL7
SYNE2	5.45365234784947e-39	0.493353651291898	0.969	0.958	1.59524784826945e-34	ArterialECs	SYNE2
AC007388.1	5.50930681763234e-39	0.593758075246746	0.292	0.14	1.61152733722564e-34	ArterialECs	AC007388.1
MAP4K3-DT	5.52971044329048e-39	0.627120141761094	0.455	0.303	1.6174956017669e-34	ArterialECs	MAP4K3-DT
APLP2	6.46762046997411e-39	0.405886778777641	0.86	0.83	1.89184366367213e-34	ArterialECs	APLP2
HEG1	6.92773116536562e-39	0.40827085774938	0.907	0.866	2.0264306431811e-34	ArterialECs	HEG1
WWP1	8.08195744074341e-39	-0.4352567232871	0.568	0.743	2.36405337099185e-34	ArterialECs	WWP1
GABARAPL2	8.3453630149727e-39	0.417178302608871	0.79	0.746	2.44110213550967e-34	ArterialECs	GABARAPL2
ETV6	1.01772211531287e-38	-0.412537655698686	0.828	0.917	2.97693895950168e-34	ArterialECs	ETV6
SLC4A7	1.10205311453675e-38	-0.459415756190358	0.201	0.425	3.22361556533145e-34	ArterialECs	SLC4A7
SPTAN1	1.13892153686626e-38	0.3976482852525	0.852	0.816	3.33145938748748e-34	ArterialECs	SPTAN1
CDK19	1.40489488181547e-38	0.574242936375678	0.563	0.399	4.10945801879844e-34	ArterialECs	CDK19
ALDH1A2	1.64192128330352e-38	-0.766252238079995	0.057	0.251	4.80278394579114e-34	ArterialECs	ALDH1A2
JUND	2.12463934038499e-38	0.479509571056018	0.894	0.863	6.21478253456012e-34	ArterialECs	JUND
EBPL	2.17056845288244e-38	-0.347523996287009	0.461	0.652	6.34912978152642e-34	ArterialECs	EBPL
ARPC2	2.3074482323865e-38	0.372273315526361	0.862	0.839	6.74951682455374e-34	ArterialECs	ARPC2
SMARCA2	2.54502158583583e-38	0.537196594032535	0.824	0.784	7.4444426407284e-34	ArterialECs	SMARCA2
FNBP1	2.66971012535668e-38	0.48023699425733	0.695	0.585	7.80916908768082e-34	ArterialECs	FNBP1
DNMBP	3.35565692422556e-38	-0.319985510508604	0.201	0.425	9.81563206905218e-34	ArterialECs	DNMBP
TCTEX1D1	4.30524363507974e-38	-0.30987138023963	0.064	0.269	1.25932681569717e-33	ArterialECs	TCTEX1D1
MYCT1	4.88222902191141e-38	0.419101361121449	0.766	0.677	1.42810081119931e-33	ArterialECs	MYCT1
PPM1F	7.05506654286973e-38	-0.30985806123739	0.371	0.597	2.06367751445483e-33	ArterialECs	PPM1F
CNOT6L	9.83095411060672e-38	0.522730027257318	0.802	0.723	2.87565238689357e-33	ArterialECs	CNOT6L
ECE1	1.09448839921356e-37	0.379864992607473	0.855	0.839	3.20148801653958e-33	ArterialECs	ECE1
MBOAT2	1.18426318878519e-37	-0.298421533821028	0.084	0.294	3.46408825351557e-33	ArterialECs	MBOAT2
GNG11	1.32622387549942e-37	0.441195982317158	0.929	0.925	3.87933745822334e-33	ArterialECs	GNG11
GSE1	1.39613390631986e-37	-0.528916648530133	0.556	0.735	4.08383128937623e-33	ArterialECs	GSE1
LPP	1.39953018890414e-37	0.400347249507584	0.914	0.918	4.0937657555635e-33	ArterialECs	LPP
MT1E	1.43005950149927e-37	0.32460042098371	0.308	0.142	4.1830670478355e-33	ArterialECs	MT1E
RAB11FIP5	1.45654668619931e-37	-0.311411579168015	0.221	0.438	4.26054471180161e-33	ArterialECs	RAB11FIP5
CORO2A	1.4903526848639e-37	-0.269033211320411	0.056	0.251	4.3594306384954e-33	ArterialECs	CORO2A
TMEM184B	1.49857782785349e-37	0.428782373456314	0.658	0.507	4.38349000425424e-33	ArterialECs	TMEM184B
TNS1	1.72009124907636e-37	0.483565807807795	0.711	0.616	5.03143891267326e-33	ArterialECs	TNS1
ZEB1	2.48503564524196e-37	0.499024653194167	0.933	0.898	7.26897776589726e-33	ArterialECs	ZEB1
TP53I11	2.56608617370667e-37	0.263413238375056	0.34	0.17	7.50605866670939e-33	ArterialECs	TP53I11
FES	2.83376256147926e-37	0.409170088746966	0.512	0.359	8.28903886858297e-33	ArterialECs	FES
SIK2	3.45164990715026e-37	-0.516520191669381	0.616	0.754	1.00964211434052e-32	ArterialECs	SIK2
SMC6	4.33955335232887e-37	0.480824002818077	0.616	0.483	1.26936275108972e-32	ArterialECs	SMC6
SLC3A2	4.82085599013248e-37	-0.410806023168027	0.581	0.753	1.41014858567365e-32	ArterialECs	SLC3A2
RPL14	6.74183798293645e-37	-0.358166106720492	0.948	0.975	1.97205502838874e-32	ArterialECs	RPL14
PTMA	1.03191583484308e-36	0.338593022730927	0.994	0.992	3.01845700849948e-32	ArterialECs	PTMA
CHST3	1.11982634844156e-36	0.253368128379075	0.267	0.117	3.27560405182641e-32	ArterialECs	CHST3
HMCN1	1.75972290304927e-36	0.559930485323904	0.372	0.201	5.14736546370941e-32	ArterialECs	HMCN1
DANT2	2.09070973012298e-36	-0.428279178920153	0.069	0.268	6.11553503158274e-32	ArterialECs	DANT2
MAML3	2.12675652624882e-36	0.562466899469818	0.809	0.723	6.22097551493043e-32	ArterialECs	MAML3
ITGA6	2.90705160680689e-36	-0.419048894255325	0.829	0.915	8.50341665507084e-32	ArterialECs	ITGA6
SOX7	2.93752744350824e-36	0.464634813930031	0.521	0.357	8.59256152500596e-32	ArterialECs	SOX7
RPS17	3.09279335369684e-36	-0.51179433174937	0.762	0.862	9.04672983889862e-32	ArterialECs	RPS17
FKBP5	3.20564073756793e-36	-0.76656910780459	0.621	0.787	9.37681972145995e-32	ArterialECs	FKBP5
PLA2R1	3.2284325680301e-36	-0.382802078077805	0.186	0.412	9.44348810474483e-32	ArterialECs	PLA2R1
FAM135A	3.42187289826411e-36	0.564420804402808	0.658	0.54	1.00093204147123e-31	ArterialECs	FAM135A
PHLDA1	3.47554516429318e-36	-0.395706629066803	0.19	0.401	1.0166317160074e-31	ArterialECs	PHLDA1
CYB5R3	3.94355210458994e-36	0.38229970843459	0.805	0.781	1.1535284261136e-31	ArterialECs	CYB5R3
AC007376.2	4.34199986063765e-36	0.328090449137322	0.33	0.167	1.27007837923512e-31	ArterialECs	AC007376.2
GALNT18	4.69882820539416e-36	-0.502666359515846	0.797	0.876	1.37445423835985e-31	ArterialECs	GALNT18
PRAG1	4.76920269674541e-36	-0.345448551677746	0.125	0.335	1.395039480825e-31	ArterialECs	PRAG1
RPL17	6.59359479028895e-36	-0.843354133937137	0.8	0.857	1.92869241210742e-31	ArterialECs	RPL17
RPS28	6.62168053985348e-36	-0.355333433396868	0.988	0.993	1.93690777471254e-31	ArterialECs	RPS28
MMRN2	8.74371789124894e-36	0.426092268609358	0.843	0.823	2.55762492036923e-31	ArterialECs	MMRN2
TMEM120A	9.47375108783491e-36	0.319564022276198	0.361	0.197	2.77116693070259e-31	ArterialECs	TMEM120A
WASF3	1.00379328467011e-35	-0.379207554692654	0.137	0.341	2.93619573698854e-31	ArterialECs	WASF3
ITPKC	1.15899003085627e-35	-0.513058425564818	0.342	0.553	3.39016173925769e-31	ArterialECs	ITPKC
MDFIC	1.49147039962877e-35	-0.36945553857801	0.543	0.733	4.3627000659541e-31	ArterialECs	MDFIC
TGOLN2	3.53024178802122e-35	0.403902908859813	0.729	0.674	1.03263102541409e-30	ArterialECs	TGOLN2
FUS	3.56786363036672e-35	-0.326946936730039	0.736	0.868	1.04363579051857e-30	ArterialECs	FUS
MIB1	3.75157262045882e-35	0.41932048099899	0.679	0.557	1.09737250721041e-30	ArterialECs	MIB1
CSNK1A1	3.80367266924351e-35	0.395571271815382	0.901	0.9	1.11261229248042e-30	ArterialECs	CSNK1A1
IFI27L2	4.77463059601536e-35	0.380860939210835	0.46	0.294	1.39662719564045e-30	ArterialECs	IFI27L2
LRRC32	4.85010726450897e-35	0.385879739460755	0.456	0.282	1.41870487594152e-30	ArterialECs	LRRC32
WDR60	5.61399584079227e-35	-0.346360434893069	0.499	0.694	1.64214992339015e-30	ArterialECs	WDR60
LRRC8A	6.27369388085887e-35	0.409275540739287	0.606	0.46	1.83511819709003e-30	ArterialECs	LRRC8A
PRICKLE2	9.08161330511454e-35	0.535065075057445	0.575	0.406	2.65646270787905e-30	ArterialECs	PRICKLE2
TBC1D30	1.10676376113187e-34	-0.273313057979251	0.127	0.33	3.23739467768684e-30	ArterialECs	TBC1D30
AL353138.1	1.14035609398455e-34	-0.419498061665147	0.087	0.284	3.33565561051419e-30	ArterialECs	AL353138.1
DENND3	1.17072991681276e-34	0.390624964376181	0.508	0.338	3.42450207966899e-30	ArterialECs	DENND3
ARHGEF2	1.17672247444061e-34	0.381838460643029	0.59	0.431	3.44203090998624e-30	ArterialECs	ARHGEF2
LRP6	1.27193403782077e-34	0.461076873056414	0.704	0.621	3.72053425402953e-30	ArterialECs	LRP6
ICAM1	1.27889951581782e-34	-0.474832502924517	0.395	0.585	3.74090897371871e-30	ArterialECs	ICAM1
PCBP2	1.82395551448077e-34	-0.316877043537921	0.798	0.893	5.33525227540771e-30	ArterialECs	PCBP2
RAB27A	1.83384550684108e-34	-0.323014356608671	0.423	0.632	5.36418149206085e-30	ArterialECs	RAB27A
GATA2	1.90246366849944e-34	0.456407985479791	0.575	0.423	5.56489647672772e-30	ArterialECs	GATA2
SNHG29	2.01618997059769e-34	-0.805374051762604	0.488	0.583	5.89755728299531e-30	ArterialECs	SNHG29
NHS	2.08975970686141e-34	-0.3981407946674	0.112	0.314	6.11275611854031e-30	ArterialECs	NHS
RAI2	2.80626833054947e-34	0.299669703152701	0.398	0.225	8.20861549369025e-30	ArterialECs	RAI2
PAPSS2	3.21491772433973e-34	0.636641495011527	0.376	0.214	9.40395583546614e-30	ArterialECs	PAPSS2
AASS	3.40095568748416e-34	-0.284102364958802	0.278	0.495	9.94813548145993e-30	ArterialECs	AASS
H6PD	4.58707726720867e-34	-0.295137975219052	0.308	0.521	1.34176597143121e-29	ArterialECs	H6PD
YWHAH	4.62792362235107e-34	0.44985298039962	0.698	0.596	1.35371393877391e-29	ArterialECs	YWHAH
PLEKHF2	5.646841093174e-34	0.293756521216327	0.391	0.223	1.65175748816433e-29	ArterialECs	PLEKHF2
CFI	8.17068412799643e-34	-0.336742680494053	0.461	0.673	2.39000681428023e-29	ArterialECs	CFI
RPLP2	9.70393892326843e-34	-0.291099874200299	0.979	0.988	2.83849917444525e-29	ArterialECs	RPLP2
RPS20	9.79288319411913e-34	-0.353583988162983	0.944	0.966	2.86451626311179e-29	ArterialECs	RPS20
STX12	1.02469745804433e-33	0.488541164990298	0.704	0.629	2.99734253452546e-29	ArterialECs	STX12
TMEM30A	1.10514165062013e-33	0.447138077450231	0.657	0.551	3.23264984222893e-29	ArterialECs	TMEM30A
HSD17B12	1.12798479201976e-33	0.538061867836947	0.752	0.688	3.29946831513699e-29	ArterialECs	HSD17B12
SMAD9	1.47874804242271e-33	-0.383500360501497	0.448	0.65	4.32548589889068e-29	ArterialECs	SMAD9
CSF2RB	1.56741384939403e-33	-0.438731730060022	0.185	0.379	4.58484225086247e-29	ArterialECs	CSF2RB
C8orf33	1.69217167614796e-33	0.406931098321256	0.512	0.364	4.94977136990041e-29	ArterialECs	C8orf33
PRKCH	1.90644974708492e-33	-0.36853015562191	0.92	0.953	5.57655615519811e-29	ArterialECs	PRKCH
RNF115	2.13720788095101e-33	-0.372308204588153	0.717	0.853	6.2515467725698e-29	ArterialECs	RNF115
PEX3	2.33403044416484e-33	0.548171022056582	0.481	0.327	6.82727245222658e-29	ArterialECs	PEX3
TTC28	2.58471838472429e-33	0.422272176778138	0.928	0.915	7.56055974715703e-29	ArterialECs	TTC28
MYO1C	2.60160652903983e-33	0.446597620788592	0.613	0.507	7.6099592580944e-29	ArterialECs	MYO1C
TBX1	3.82746534235553e-33	-0.393231570261936	0.293	0.507	1.11957188729242e-28	ArterialECs	TBX1
GAS6	4.15446539540674e-33	0.482427840476621	0.65	0.526	1.21522267281043e-28	ArterialECs	GAS6
MYL6	4.59016775107771e-33	0.328166778188257	0.956	0.959	1.34266996886774e-28	ArterialECs	MYL6
NEK7	4.59017117225937e-33	0.495272494734289	0.719	0.65	1.34267096959759e-28	ArterialECs	NEK7
CCDC91	4.90842158749891e-33	0.477082576674511	0.593	0.436	1.43576239855931e-28	ArterialECs	CCDC91
MYL9	4.9741151838205e-33	0.696065033635749	0.584	0.461	1.45497843241934e-28	ArterialECs	MYL9
ABR	5.5700666274909e-33	0.44264477902485	0.724	0.648	1.62930018920736e-28	ArterialECs	ABR
CPNE2	6.08092556862421e-33	0.390070144846015	0.612	0.491	1.77873153807827e-28	ArterialECs	CPNE2
NNMT	6.25504874334586e-33	-0.445240081537225	0.615	0.792	1.8296643079161e-28	ArterialECs	NNMT
CTNNB1	1.15186465512408e-32	0.374895465865369	0.895	0.866	3.36931930270343e-28	ArterialECs	CTNNB1
DISC1	1.2414757871077e-32	-0.43598346235592	0.54	0.723	3.63144082486872e-28	ArterialECs	DISC1
PLCE1	1.25265213189265e-32	-0.329600567098724	0.071	0.252	3.6641327509992e-28	ArterialECs	PLCE1
CCNYL1	1.35785683049387e-32	0.418974634214895	0.561	0.424	3.97186701487762e-28	ArterialECs	CCNYL1
NFATC2	1.58226906061528e-32	-0.512484605694847	0.401	0.588	4.62829522920576e-28	ArterialECs	NFATC2
CUEDC1	1.75182643247833e-32	0.339640532137788	0.449	0.277	5.12426749764237e-28	ArterialECs	CUEDC1
PRDX6	2.58034615418469e-32	-0.329502406982311	0.608	0.768	7.54777053560563e-28	ArterialECs	PRDX6
EBF3	2.71612142658352e-32	-0.389529562365527	0.533	0.719	7.94492678489945e-28	ArterialECs	EBF3
DCLK2	3.42621674203703e-32	-0.399494493786734	0.349	0.555	1.00220265921325e-27	ArterialECs	DCLK2
RRBP1	3.43479545588798e-32	-0.334699430674142	0.644	0.811	1.00471201880179e-27	ArterialECs	RRBP1
PLAT	4.39118073728585e-32	-1.40643526024997	0.485	0.624	1.28446427746348e-27	ArterialECs	PLAT
TIMP2	4.98458122251682e-32	0.370225560588821	0.786	0.721	1.45803985339839e-27	ArterialECs	TIMP2
LAPTM4B	5.18459306610446e-32	-0.409735460926204	0.42	0.602	1.51654531776622e-27	ArterialECs	LAPTM4B
SLC16A7	5.40858500125041e-32	-0.329427945408343	0.321	0.529	1.58206519871576e-27	ArterialECs	SLC16A7
TTC13	5.51822592898628e-32	0.380781547962662	0.432	0.269	1.61413626648778e-27	ArterialECs	TTC13
SOD2	5.62412462769048e-32	-0.610042878673315	0.48	0.639	1.64511269484574e-27	ArterialECs	SOD2
PRR5L	6.99095175359806e-32	-0.277900352228431	0.185	0.389	2.04492329744497e-27	ArterialECs	PRR5L
GPIHBP1	7.256766532861e-32	0.511313854226817	0.477	0.314	2.12267677852717e-27	ArterialECs	GPIHBP1
PFDN5	7.81660533199443e-32	-0.33196238349835	0.893	0.945	2.28643522566169e-27	ArterialECs	PFDN5
CIITA	8.52252754394975e-32	-0.350812154847344	0.284	0.483	2.49292453188074e-27	ArterialECs	CIITA
SCARB1	8.52529873454184e-32	-0.328122539171724	0.146	0.352	2.49373513284083e-27	ArterialECs	SCARB1
SPARC	8.78284202142085e-32	-0.324536014394705	0.722	0.91	2.56906911968581e-27	ArterialECs	SPARC
CALM2	9.9963634110762e-32	0.356947522885035	0.892	0.869	2.9240362613739e-27	ArterialECs	CALM2
CPXM2	1.14398442508859e-31	-0.480596793000451	0.506	0.691	3.34626884182662e-27	ArterialECs	CPXM2
MRRF	1.62552555874839e-31	-0.348630991393663	0.331	0.525	4.75482481189491e-27	ArterialECs	MRRF
PLCL2	1.80077116607133e-31	0.309764119989525	0.4	0.227	5.26743573787526e-27	ArterialECs	PLCL2
NDST1	2.12450143673449e-31	-0.298803877506229	0.349	0.559	6.21437915259204e-27	ArterialECs	NDST1
AZIN1	2.14121944295444e-31	0.430396114821717	0.521	0.389	6.26328099258604e-27	ArterialECs	AZIN1
PCAT1	2.18330387475942e-31	-0.427452354511671	0.438	0.639	6.38638216405878e-27	ArterialECs	PCAT1
SLC26A2	2.34752294465713e-31	0.44527513177868	0.42	0.268	6.86673936541657e-27	ArterialECs	SLC26A2
ST13	2.99143846232219e-31	-0.336731291036061	0.657	0.802	8.75025664613864e-27	ArterialECs	ST13
ERMP1	3.08095261463794e-31	-0.309717338468979	0.207	0.403	9.01209449307745e-27	ArterialECs	ERMP1
DIXDC1	3.15129103018551e-31	-0.35239732056607	0.164	0.354	9.21784139239564e-27	ArterialECs	DIXDC1
TPST1	3.34337303185202e-31	-0.401162098322665	0.318	0.515	9.77970045547033e-27	ArterialECs	TPST1
SPRED1	3.41667656260633e-31	-0.340200697688287	0.308	0.513	9.99412061327979e-27	ArterialECs	SPRED1
COL23A1	3.46615673050607e-31	-0.381117911660868	0.109	0.296	1.01388550524033e-26	ArterialECs	COL23A1
NASP	3.65403481922432e-31	-0.331343213504135	0.639	0.793	1.06884172497131e-26	ArterialECs	NASP
KLHL5	3.77529414268816e-31	0.442154126314882	0.716	0.584	1.10431128967771e-26	ArterialECs	KLHL5
MLKL	7.65843738792733e-31	-0.357947147186239	0.321	0.523	2.24016952034262e-26	ArterialECs	MLKL
EPB41L4A-AS1	7.75437039847961e-31	-0.295356820502761	0.422	0.619	2.26823088525927e-26	ArterialECs	EPB41L4A-AS1
PDZRN3	7.81015484805032e-31	0.408706447513951	0.291	0.135	2.2845483946032e-26	ArterialECs	PDZRN3
LDHA	8.92609457234061e-31	-0.349713641722085	0.723	0.841	2.61097192335535e-26	ArterialECs	LDHA
FBL	9.07594411076493e-31	-0.307945612705563	0.456	0.63	2.65480441183985e-26	ArterialECs	FBL
ARL6IP5	9.14952726301267e-31	0.380834497364577	0.797	0.762	2.67632821970384e-26	ArterialECs	ARL6IP5
WSB1	9.37185560782932e-31	0.360206128315931	0.906	0.888	2.74136148384615e-26	ArterialECs	WSB1
QKI	9.66536520929162e-31	0.346478105020364	0.919	0.893	2.82721597736989e-26	ArterialECs	QKI
TMEM135	9.95981326588162e-31	-0.369900866535669	0.551	0.723	2.91334497840303e-26	ArterialECs	TMEM135
PCNX1	1.09527460391583e-30	0.49311501312686	0.735	0.65	3.20378774391418e-26	ArterialECs	PCNX1
IVNS1ABP	1.32543613519037e-30	-0.548916998220984	0.357	0.533	3.87703323904535e-26	ArterialECs	IVNS1ABP
KIAA0040	1.40530580678949e-30	-0.323860692582378	0.195	0.389	4.11066001543992e-26	ArterialECs	KIAA0040
PAPSS1	1.5253443395221e-30	0.473337289354822	0.563	0.434	4.46178472753609e-26	ArterialECs	PAPSS1
DLEU2	1.69369145632081e-30	0.43013448760674	0.855	0.785	4.95421687888401e-26	ArterialECs	DLEU2
NUDT14	1.77022020583461e-30	0.389179670165973	0.591	0.463	5.1780711240868e-26	ArterialECs	NUDT14
KCTD3	1.79236165706106e-30	-0.392784868619879	0.359	0.545	5.24283708306931e-26	ArterialECs	KCTD3
IFI44L	2.01119982877593e-30	0.536476382411198	0.752	0.643	5.88296061915248e-26	ArterialECs	IFI44L
SNX9	2.19852014639684e-30	0.427019145109989	0.735	0.666	6.43089128022539e-26	ArterialECs	SNX9
KIF5B	2.28831571331156e-30	0.367516563907825	0.755	0.722	6.69355229300765e-26	ArterialECs	KIF5B
HERC6	2.55872091205868e-30	0.424360079414303	0.4	0.243	7.48451453986284e-26	ArterialECs	HERC6
PRPSAP1	2.90652750167512e-30	-0.280925945982292	0.418	0.606	8.50188359514991e-26	ArterialECs	PRPSAP1
RAB8B	2.92392045307507e-30	-0.301808036303127	0.348	0.549	8.55275971728989e-26	ArterialECs	RAB8B
GNB1	3.29024967629786e-30	0.328006450093827	0.888	0.855	9.62430932813888e-26	ArterialECs	GNB1
PPFIBP1	5.77536830689758e-30	-0.420804906999197	0.757	0.865	1.68935298345061e-25	ArterialECs	PPFIBP1
HMGN3	5.78064964502677e-30	-0.337589181443674	0.646	0.805	1.69089782766678e-25	ArterialECs	HMGN3
RPS27	6.06472664813994e-30	-0.325870621628101	0.99	0.997	1.77399319184741e-25	ArterialECs	RPS27
ADARB1	6.46459992395266e-30	0.420383066033669	0.71	0.619	1.89096012375539e-25	ArterialECs	ADARB1
VSIR	7.08130190703463e-30	0.402484921384888	0.664	0.557	2.0713516208267e-25	ArterialECs	VSIR
MGAT1	8.13816273898333e-30	0.403483221194286	0.681	0.595	2.38049398278001e-25	ArterialECs	MGAT1
LBH	8.48371057249207e-30	-0.277234873546085	0.125	0.31	2.48157017955966e-25	ArterialECs	LBH
ANKDD1A	8.89357421395504e-30	-0.25187133893454	0.118	0.3	2.60145939332399e-25	ArterialECs	ANKDD1A
IKBIP	9.68727481017221e-30	-0.293104560912183	0.361	0.559	2.83362475472347e-25	ArterialECs	IKBIP
GUK1	1.13454810049695e-29	-0.342608183578049	0.823	0.903	3.31866664876363e-25	ArterialECs	GUK1
STARD13	1.41645558026605e-29	0.45570293760276	0.791	0.726	4.14327421783623e-25	ArterialECs	STARD13
CNKSR3	1.52886777308831e-29	-0.567458222858522	0.603	0.741	4.4720911230606e-25	ArterialECs	CNKSR3
WNT2B	1.60659759676401e-29	0.568553424195888	0.595	0.466	4.69945863029442e-25	ArterialECs	WNT2B
CST3	1.84388852954949e-29	-0.438747271676881	0.92	0.951	5.39355833778522e-25	ArterialECs	CST3
SULF1	2.30454359349393e-29	1.67622642529959	0.45	0.356	6.74102046532909e-25	ArterialECs	SULF1
ARGLU1	2.35803340017257e-29	0.382701884581877	0.907	0.917	6.89748349884477e-25	ArterialECs	ARGLU1
CFL1	2.39953666323064e-29	0.329485992917933	0.888	0.898	7.01888469361595e-25	ArterialECs	CFL1
MXD4	2.60160962676291e-29	0.35597435752586	0.588	0.465	7.60996831924419e-25	ArterialECs	MXD4
ACTB	2.60532254517065e-29	0.48018325201547	0.957	0.974	7.62082897687867e-25	ArterialECs	ACTB
FCHSD2	3.23793665644242e-29	0.397161665840788	0.875	0.827	9.47128851375971e-25	ArterialECs	FCHSD2
CPLX1	3.56420492135183e-29	-0.276583151250358	0.33	0.527	1.04256558154462e-24	ArterialECs	CPLX1
JDP2	3.97352552414531e-29	-0.283116247832302	0.159	0.349	1.16229595106774e-24	ArterialECs	JDP2
ANO6	5.38691660873961e-29	0.423137676509591	0.729	0.631	1.57572697722242e-24	ArterialECs	ANO6
WNK1	5.39828799465323e-29	0.414092134293688	0.907	0.872	1.57905322131602e-24	ArterialECs	WNK1
ITM2B	5.67474117313951e-29	-0.283980955352559	0.979	0.985	1.65991854055504e-24	ArterialECs	ITM2B
LHFPL2	6.08145054640432e-29	-0.319443347854328	0.277	0.471	1.77888509932873e-24	ArterialECs	LHFPL2
PTP4A3	6.64048579904384e-29	0.416413075573087	0.47	0.314	1.94240850107831e-24	ArterialECs	PTP4A3
GIMAP1	6.77554484180783e-29	0.373085837737166	0.815	0.778	1.98191462167721e-24	ArterialECs	GIMAP1
SLC48A1	7.84927059662258e-29	0.365094705093395	0.508	0.359	2.29599014221807e-24	ArterialECs	SLC48A1
CYB561	7.94082494368914e-29	0.35605990457579	0.505	0.363	2.32277070427851e-24	ArterialECs	CYB561
CIRBP	9.26715188077671e-29	-0.303742359590555	0.824	0.905	2.710734596646e-24	ArterialECs	CIRBP
ARID5A	9.38435514514983e-29	0.392304682948872	0.49	0.348	2.74501772350778e-24	ArterialECs	ARID5A
FAM167B	1.00049534792518e-28	-0.283946288648359	0.139	0.326	2.92654894221595e-24	ArterialECs	FAM167B
BLOC1S5	1.05813059962071e-28	0.345729742649977	0.422	0.281	3.09513781695053e-24	ArterialECs	BLOC1S5
APOL3	1.06021853536854e-28	0.445736876212295	0.728	0.642	3.10124523780651e-24	ArterialECs	APOL3
EEF1G	1.14073614034487e-28	-0.706369337566262	0.546	0.611	3.33676728412277e-24	ArterialECs	EEF1G
ELF1	1.27744138718672e-28	0.373255600240421	0.867	0.81	3.73664380165988e-24	ArterialECs	ELF1
S100A10	1.30088495144702e-28	-0.397723241237125	0.89	0.941	3.80521857147768e-24	ArterialECs	S100A10
ROBO4	1.5049187143238e-28	-0.328655980327088	0.521	0.707	4.40203773126853e-24	ArterialECs	ROBO4
MACROD2	1.51042618608515e-28	-0.485714131406665	0.171	0.361	4.41814763691767e-24	ArterialECs	MACROD2
SLFN11	1.71279233105916e-28	0.357785410560104	0.526	0.378	5.01008884758116e-24	ArterialECs	SLFN11
JUN	1.90732417393602e-28	0.548292742655166	0.884	0.829	5.57911394118026e-24	ArterialECs	JUN
FAM13C	2.06506291725838e-28	-0.370874277003413	0.511	0.703	6.0405155392725e-24	ArterialECs	FAM13C
ATP11A	2.06514784674951e-28	-0.396573422897681	0.629	0.778	6.040763966527e-24	ArterialECs	ATP11A
USP36	2.53515542174358e-28	-0.319083907342802	0.342	0.529	7.41558312414215e-24	ArterialECs	USP36
HABP4	2.68958036519437e-28	0.379943216042538	0.501	0.354	7.86729152623006e-24	ArterialECs	HABP4
EPHX1	2.83671417294815e-28	-0.272794810432583	0.543	0.725	8.29767262729065e-24	ArterialECs	EPHX1
SEL1L3	3.49976008936267e-28	0.316868196547209	0.447	0.28	1.02371482373947e-23	ArterialECs	SEL1L3
FAM78B	3.88211277442926e-28	-0.260830063720974	0.134	0.315	1.1355568076483e-23	ArterialECs	FAM78B
MEF2A	4.69065207064361e-28	0.462202829133392	0.913	0.873	1.37206263718396e-23	ArterialECs	MEF2A
FAT4	4.78745611385154e-28	0.467606863228406	0.787	0.695	1.40037878786271e-23	ArterialECs	FAT4
ZSWIM5	4.83965205919932e-28	-0.342071783424549	0.24	0.44	1.41564662383639e-23	ArterialECs	ZSWIM5
ST3GAL1	5.43807003155496e-28	-0.332948125639666	0.444	0.637	1.59068986493014e-23	ArterialECs	ST3GAL1
PML	6.18312667163059e-28	-0.272960133476414	0.456	0.646	1.80862638271866e-23	ArterialECs	PML
FDFT1	6.66973855436735e-28	0.311145508410536	0.444	0.296	1.95096522453799e-23	ArterialECs	FDFT1
PKD1L1	6.70553661865382e-28	-0.348280771646494	0.133	0.32	1.96143651632243e-23	ArterialECs	PKD1L1
TACC1	6.78332205916133e-28	0.395651801813004	0.979	0.972	1.98418953552528e-23	ArterialECs	TACC1
RPL18A	6.82969682217964e-28	-0.315204554338226	0.973	0.985	1.99775461745577e-23	ArterialECs	RPL18A
FGF13	7.66455509036196e-28	-0.459991313751806	0.107	0.288	2.24195900948178e-23	ArterialECs	FGF13
RSL1D1	8.26534643102289e-28	-0.292107110935145	0.467	0.654	2.41769648453851e-23	ArterialECs	RSL1D1
TLN2	9.2601030692776e-28	0.48027008527572	0.608	0.482	2.70867274879439e-23	ArterialECs	TLN2
PRXL2A	1.03445753058355e-27	-0.412737295871469	0.279	0.44	3.02589172270993e-23	ArterialECs	PRXL2A
PELI2	1.04253574012037e-27	-0.383341618184015	0.385	0.584	3.0495212934261e-23	ArterialECs	PELI2
SP110	1.15782050992987e-27	0.427492343066365	0.696	0.601	3.38674077359587e-23	ArterialECs	SP110
NID1	1.62625753776506e-27	-0.427691180794444	0.387	0.553	4.75696592371659e-23	ArterialECs	NID1
DAB2IP	1.72983281668918e-27	0.388871323437374	0.629	0.524	5.05993397209751e-23	ArterialECs	DAB2IP
IQGAP1	1.78096470600552e-27	0.319302415909305	0.871	0.868	5.20949986153674e-23	ArterialECs	IQGAP1
USHBP1	2.01411149713453e-27	0.375467768444635	0.477	0.333	5.89147754026821e-23	ArterialECs	USHBP1
HLA-C	2.07187216974905e-27	0.310388737282143	0.974	0.978	6.06043328373294e-23	ArterialECs	HLA-C
ELK3	2.14380747285193e-27	-0.337721440306422	0.836	0.919	6.27085123883917e-23	ArterialECs	ELK3
HLA-DMB	2.23395073021239e-27	-0.250849366456779	0.277	0.466	6.53452928094425e-23	ArterialECs	HLA-DMB
LGALS3	3.20312652889172e-27	0.431436663481907	0.926	0.91	9.36946540966118e-23	ArterialECs	LGALS3
TNS3	3.82459933073834e-27	-0.268505849997235	0.162	0.347	1.11873355023427e-22	ArterialECs	TNS3
NARF	5.41138322473504e-27	-0.320329324882236	0.361	0.541	1.58288370706725e-22	ArterialECs	NARF
KRT18	5.65480204088239e-27	-0.302500867544654	0.277	0.476	1.65408614497851e-22	ArterialECs	KRT18
SGK1	6.76869084548323e-27	0.510291504214497	0.599	0.466	1.9799097592123e-22	ArterialECs	SGK1
ILK	7.17172133071385e-27	0.358485979006514	0.584	0.476	2.09780020644711e-22	ArterialECs	ILK
ARHGAP10	7.25842677085026e-27	-0.266347045462127	0.108	0.278	2.12316241474141e-22	ArterialECs	ARHGAP10
WFS1	8.55204971623424e-27	-0.274374966369061	0.11	0.276	2.50156006249568e-22	ArterialECs	WFS1
MX1	9.8948032810195e-27	0.462880235461052	0.685	0.558	2.89432890773101e-22	ArterialECs	MX1
DPYSL3	1.00815883729244e-26	0.348222383521417	0.388	0.233	2.94896541496411e-22	ArterialECs	DPYSL3
GIT2	1.14287249087852e-26	0.406377493940407	0.619	0.523	3.34301632306875e-22	ArterialECs	GIT2
PALLD	1.15957051708686e-26	0.538266927819766	0.356	0.222	3.39185971953078e-22	ArterialECs	PALLD
TUBA4A	1.1634290859445e-26	0.276871128710453	0.406	0.255	3.40314641929626e-22	ArterialECs	TUBA4A
MYL12B	1.2981426315202e-26	0.316457698527044	0.893	0.912	3.79719701145974e-22	ArterialECs	MYL12B
PGRMC2	1.88897723999933e-26	0.371480892922861	0.506	0.386	5.52544732472204e-22	ArterialECs	PGRMC2
ACVRL1	2.71345552073818e-26	0.362824235317271	0.664	0.581	7.93712874371126e-22	ArterialECs	ACVRL1
FMNL2	3.55698301599164e-26	-0.453317977607686	0.53	0.699	1.04045310200771e-21	ArterialECs	FMNL2
GAPDH	3.65460703450892e-26	-0.340617128667549	0.894	0.95	1.06900910366421e-21	ArterialECs	GAPDH
TMC1	4.52007587517066e-26	-0.2544290110953	0.219	0.41	1.32216739424617e-21	ArterialECs	TMC1
NCKAP1	4.81010137274053e-26	0.356799632382604	0.768	0.735	1.40700275254033e-21	ArterialECs	NCKAP1
KAZN	5.03358099974471e-26	-0.296186964536474	0.309	0.498	1.47237277823533e-21	ArterialECs	KAZN
TSPAN4	5.83186525694657e-26	-0.251467633977877	0.561	0.731	1.70587890630944e-21	ArterialECs	TSPAN4
SLC6A6	6.25107158365324e-26	0.833590626028213	0.442	0.316	1.82850094893441e-21	ArterialECs	SLC6A6
BLCAP	6.26926991190617e-26	-0.311731443310969	0.362	0.537	1.83382414193167e-21	ArterialECs	BLCAP
TDRP	6.36713767445188e-26	-0.263435797779484	0.354	0.543	1.86245144115392e-21	ArterialECs	TDRP
PHKB	6.62870409478162e-26	-0.307066468024293	0.752	0.854	1.93896223476457e-21	ArterialECs	PHKB
SRGAP1	7.64416678140561e-26	-0.367364656930818	0.387	0.568	2.23599522522896e-21	ArterialECs	SRGAP1
TNFAIP3	8.80154955331615e-26	-0.411384076726469	0.216	0.391	2.57454125984051e-21	ArterialECs	TNFAIP3
MIR4435-2HG	1.10772282002602e-25	0.679276985056358	0.524	0.423	3.24020002085812e-21	ArterialECs	MIR4435-2HG
EIF3L	1.1662222658583e-25	-0.289997107056955	0.601	0.742	3.41131674986212e-21	ArterialECs	EIF3L
DENND1A	1.78802978040227e-25	-0.350137600958367	0.576	0.725	5.23016591065467e-21	ArterialECs	DENND1A
IFITM1	2.33043555114885e-25	0.486274262801755	0.694	0.637	6.81675703066552e-21	ArterialECs	IFITM1
GADD45A	2.70924700418516e-25	0.514859385246898	0.625	0.519	7.92481841194201e-21	ArterialECs	GADD45A
ERP29	2.77994483627452e-25	-0.281868727257752	0.561	0.724	8.13161664058661e-21	ArterialECs	ERP29
PLCB4	3.21316197872593e-25	0.651451146990869	0.831	0.8	9.39882010397121e-21	ArterialECs	PLCB4
NDUFC2	3.47055657346588e-25	0.356439374149478	0.761	0.738	1.0151725033045e-20	ArterialECs	NDUFC2
RPL23	3.60716836583222e-25	-0.287297671724625	0.948	0.965	1.05513281868958e-20	ArterialECs	RPL23
FOXP2	3.92622538916766e-25	-0.527788933364617	0.1	0.258	1.14846018858543e-20	ArterialECs	FOXP2
FAU	4.35312285991502e-25	-0.284241060180464	0.96	0.971	1.27333196775374e-20	ArterialECs	FAU
FAP	4.41108243403517e-25	0.339523713823354	0.382	0.231	1.29028572277963e-20	ArterialECs	FAP
GCH1	5.39266737417133e-25	0.360620551088	0.467	0.324	1.57740913361885e-20	ArterialECs	GCH1
HNRNPA1	5.60240379061958e-25	-0.302702932401916	0.824	0.897	1.63875913279413e-20	ArterialECs	HNRNPA1
INPP1	5.85563862545405e-25	-0.289783898094622	0.505	0.661	1.71283285433156e-20	ArterialECs	INPP1
CPPED1	6.06914446826158e-25	0.337145382830548	0.462	0.321	1.77528544841119e-20	ArterialECs	CPPED1
PLA1A	7.22695459609343e-25	-0.282951780864335	0.127	0.293	2.11395648890329e-20	ArterialECs	PLA1A
NECTIN2	7.81411550794708e-25	-0.328608675033876	0.634	0.773	2.2857069272296e-20	ArterialECs	NECTIN2
TPM1	8.19203811944686e-25	0.467612204603394	0.648	0.549	2.3962530703194e-20	ArterialECs	TPM1
JCAD	8.22087096041242e-25	0.408524070638729	0.681	0.608	2.40468696463024e-20	ArterialECs	JCAD
LIMS1	8.452583770374e-25	-0.335856235906329	0.71	0.844	2.4724652786721e-20	ArterialECs	LIMS1
ADAMTS1	8.55095199062111e-25	0.976484738597332	0.639	0.584	2.50123896677658e-20	ArterialECs	ADAMTS1
ZBTB38	9.3270604714772e-25	0.378917335185163	0.776	0.749	2.7282584585118e-20	ArterialECs	ZBTB38
KCTD12	9.4318312889909e-25	0.666284826945118	0.846	0.854	2.75890497034273e-20	ArterialECs	KCTD12
IFITM2	9.54028373232647e-25	0.341703902005014	0.898	0.882	2.79062839454282e-20	ArterialECs	IFITM2
CDYL2	9.88987876392426e-25	0.312209185064364	0.397	0.252	2.89288843723549e-20	ArterialECs	CDYL2
CYTOR	1.01701324607463e-24	0.383844376493537	0.48	0.351	2.9748654460929e-20	ArterialECs	CYTOR
RSAD2	1.07358418566219e-24	0.336379814161061	0.323	0.187	3.14034110148046e-20	ArterialECs	RSAD2
SASH1	1.08152878675041e-24	-0.34695150132098	0.913	0.943	3.16357985412363e-20	ArterialECs	SASH1
MPDZ	1.25852451468474e-24	-0.373834534576743	0.559	0.722	3.68131005790432e-20	ArterialECs	MPDZ
EIF4B	1.26904192429637e-24	-0.270501797867599	0.78	0.872	3.71207453275931e-20	ArterialECs	EIF4B
LDLR	1.30543379154135e-24	0.415795186864083	0.524	0.39	3.81852438363761e-20	ArterialECs	LDLR
EIF2AK4	1.34014397570081e-24	0.322061951525938	0.637	0.539	3.92005514332243e-20	ArterialECs	EIF2AK4
FLNB	1.49856735292182e-24	0.401297431181435	0.872	0.879	4.38345936403162e-20	ArterialECs	FLNB
GNA14-AS1	1.51069572299232e-24	-0.258411402859214	0.152	0.319	4.41893605932483e-20	ArterialECs	GNA14-AS1
ST8SIA4	1.5694710649285e-24	-0.31248436059304	0.267	0.445	4.59085981202235e-20	ArterialECs	ST8SIA4
MAP3K3	1.73068896107488e-24	-0.297200880935852	0.572	0.721	5.06243828004013e-20	ArterialECs	MAP3K3
ROCK2	1.99144719239828e-24	0.330086490061579	0.816	0.796	5.82518218248422e-20	ArterialECs	ROCK2
VPS37B	2.23625708688819e-24	0.424153766427812	0.633	0.539	6.54127560485666e-20	ArterialECs	VPS37B
MAFB	2.80091427975964e-24	-0.685907245221417	0.139	0.293	8.19295435972493e-20	ArterialECs	MAFB
VAMP5	2.80778706164165e-24	-0.311922281645043	0.67	0.809	8.213057934008e-20	ArterialECs	VAMP5
CD93	2.83489772690439e-24	0.409299362347995	0.821	0.837	8.29235934096802e-20	ArterialECs	CD93
EXOC2	2.94629209027401e-24	0.399776386910154	0.605	0.526	8.61819899326051e-20	ArterialECs	EXOC2
CASKIN2	3.54845118127189e-24	0.346923012933968	0.563	0.439	1.03795745503384e-19	ArterialECs	CASKIN2
ULK4	3.55092373927451e-24	0.443875731977635	0.65	0.541	1.03868070297519e-19	ArterialECs	ULK4
SELENOP	3.85449198805652e-24	-0.3768666482393	0.618	0.773	1.12747745142641e-19	ArterialECs	SELENOP
CD34	4.04678764662956e-24	0.383400855802137	0.909	0.866	1.18372585451561e-19	ArterialECs	CD34
ARL2BP	5.30132675666846e-24	0.326311001779533	0.622	0.534	1.55069108959309e-19	ArterialECs	ARL2BP
DLGAP4	5.90060457868334e-24	0.384183941614136	0.594	0.488	1.72598584531066e-19	ArterialECs	DLGAP4
EIF3E	6.85801980102958e-24	-0.290007886318366	0.798	0.886	2.00603937199916e-19	ArterialECs	EIF3E
TM9SF2	7.15517397137994e-24	0.407738151998475	0.709	0.639	2.09295993836835e-19	ArterialECs	TM9SF2
RUNDC3B	7.52119196605474e-24	0.515223587400846	0.784	0.712	2.20002386199067e-19	ArterialECs	RUNDC3B
GJA1	8.0140508857103e-24	-0.267798939415031	0.283	0.48	2.34419002457912e-19	ArterialECs	GJA1
TRAM2	8.15109675372148e-24	0.278471808151081	0.47	0.331	2.38427731143107e-19	ArterialECs	TRAM2
BTG1	8.47768275105876e-24	-0.316027110822575	0.899	0.94	2.4798069815122e-19	ArterialECs	BTG1
TMEM273	8.75724818032297e-24	-0.265804859606126	0.439	0.615	2.56158266522627e-19	ArterialECs	TMEM273
LARGE1	9.35975115730056e-24	-0.339217378921755	0.33	0.501	2.73782081102199e-19	ArterialECs	LARGE1
CLEC1A	1.07903405306814e-23	-0.291962170390148	0.54	0.702	3.15628250862961e-19	ArterialECs	CLEC1A
PLEC	1.11955343639555e-23	0.33552182474027	0.762	0.726	3.27480575680062e-19	ArterialECs	PLEC
ANKRD29	1.27884284781319e-23	0.406220284825814	0.651	0.563	3.74074321413838e-19	ArterialECs	ANKRD29
TMEM123	1.36516783293609e-23	-0.272891830270971	0.601	0.747	3.99325242812136e-19	ArterialECs	TMEM123
TRIOBP	1.60729265088454e-23	-0.256058825893786	0.59	0.748	4.70149173310236e-19	ArterialECs	TRIOBP
RABGAP1	2.0265370967563e-23	0.380931822561087	0.783	0.737	5.92782366172185e-19	ArterialECs	RABGAP1
AP001528.1	2.10984520321387e-23	-0.333429398512523	0.243	0.406	6.17150820392089e-19	ArterialECs	AP001528.1
ZFP36L1	2.8225144587166e-23	-0.299987280481213	0.887	0.942	8.25613704319192e-19	ArterialECs	ZFP36L1
SHE	3.11492087761862e-23	0.350531517977204	0.684	0.634	9.11145505912224e-19	ArterialECs	SHE
PCDH17	3.137530294724e-23	-0.477114923128697	0.57	0.71	9.17758986509717e-19	ArterialECs	PCDH17
ARPC5	3.99369466442569e-23	0.319782486628548	0.724	0.7	1.16819562629116e-18	ArterialECs	ARPC5
MFSD4A	4.14588207405646e-23	0.303511005874042	0.343	0.212	1.21271196548226e-18	ArterialECs	MFSD4A
LMNA	4.2718138893995e-23	0.274684802675645	0.924	0.905	1.24954828078825e-18	ArterialECs	LMNA
SNHG5	4.3285973135806e-23	-0.484230813563614	0.401	0.529	1.26615800019546e-18	ArterialECs	SNHG5
AKR1C3	4.43144213560527e-23	-0.304453982865779	0.542	0.693	1.2962411390859e-18	ArterialECs	AKR1C3
SGMS1	5.81006029089203e-23	-0.330386125312348	0.529	0.69	1.69950073568883e-18	ArterialECs	SGMS1
PIP4K2A	7.77396644984577e-23	-0.346944269825937	0.552	0.695	2.27396292624439e-18	ArterialECs	PIP4K2A
YPEL2	8.22492968601528e-23	-0.362085479458744	0.407	0.563	2.40587418245633e-18	ArterialECs	YPEL2
NT5E	8.59085208560186e-23	-0.266790339254902	0.303	0.471	2.5129101435594e-18	ArterialECs	NT5E
BTG2	9.79413512043332e-23	0.455579557256817	0.77	0.718	2.86488246407795e-18	ArterialECs	BTG2
CEP112	9.98450856225617e-23	-0.306619039360699	0.738	0.869	2.92056859954555e-18	ArterialECs	CEP112
CDK17	1.04490693250795e-22	0.357729239542409	0.824	0.818	3.05645726827901e-18	ArterialECs	CDK17
VAV3	1.208466464251e-22	-0.465614413774628	0.11	0.259	3.5348852545806e-18	ArterialECs	VAV3
KLHL29	1.5928255274003e-22	0.316869879533967	0.287	0.163	4.6591739501986e-18	ArterialECs	KLHL29
CARD8	1.83034028965845e-22	-0.25024743842264	0.583	0.748	5.35392838127992e-18	ArterialECs	CARD8
PDGFC	1.97962013349611e-22	-0.481020160799368	0.108	0.253	5.79058685248948e-18	ArterialECs	PDGFC
NXN	2.06836719904327e-22	0.406400808421786	0.84	0.817	6.05018089392146e-18	ArterialECs	NXN
CNIH3	2.27195054597501e-22	-0.250957786513567	0.182	0.348	6.64568254203149e-18	ArterialECs	CNIH3
CCSER2	2.39447788287682e-22	0.409087859951065	0.702	0.653	7.00408725520299e-18	ArterialECs	CCSER2
ORAI1	2.70163717222457e-22	0.357366667725946	0.575	0.484	7.9025588924741e-18	ArterialECs	ORAI1
HIBCH	3.10218370530587e-22	-0.303944850878815	0.567	0.706	9.07419755639019e-18	ArterialECs	HIBCH
KITLG	3.52756957878522e-22	0.325970095587973	0.426	0.289	1.03184937749047e-17	ArterialECs	KITLG
CALCRL	4.8062281886196e-22	-0.384961080591843	0.857	0.935	1.40586980745312e-17	ArterialECs	CALCRL
B4GALT5	5.17484391299406e-22	-0.299159741880267	0.438	0.598	1.51369359298989e-17	ArterialECs	B4GALT5
JAZF1	5.37876142061934e-22	0.403710064607784	0.603	0.484	1.57334150314536e-17	ArterialECs	JAZF1
FAM214A	6.26716383093401e-22	0.387053070424411	0.683	0.588	1.83320809218651e-17	ArterialECs	FAM214A
PROS1	6.88825596366668e-22	-0.25793400230968	0.479	0.655	2.01488375193214e-17	ArterialECs	PROS1
AFAP1L2	8.15063022128237e-22	0.37656560848923	0.666	0.555	2.38414084602731e-17	ArterialECs	AFAP1L2
ANP32B	1.06335695196139e-21	-0.264027812114239	0.614	0.769	3.11042542018226e-17	ArterialECs	ANP32B
AC020911.2	1.12445554815444e-21	0.373579353546985	0.398	0.267	3.28914492390655e-17	ArterialECs	AC020911.2
NOD1	1.16550695354885e-21	0.38425474532069	0.627	0.542	3.40922438982575e-17	ArterialECs	NOD1
NME2	1.62229694444722e-21	-0.523080443225803	0.591	0.683	4.74538079220258e-17	ArterialECs	NME2
DENND4A	1.75053240357734e-21	-0.327596023243613	0.596	0.727	5.12048233370407e-17	ArterialECs	DENND4A
ABCA1	1.910736925306e-21	0.348231709213995	0.271	0.154	5.58909658021257e-17	ArterialECs	ABCA1
SSFA2	1.92406884977082e-21	0.69858012573777	0.338	0.234	5.62809379246463e-17	ArterialECs	SSFA2
PLEKHG2	1.92419296133767e-21	0.406447100467648	0.416	0.282	5.62845683120883e-17	ArterialECs	PLEKHG2
ESYT2	1.96431884592479e-21	-0.283873874853652	0.743	0.842	5.74582905621459e-17	ArterialECs	ESYT2
PPM1L	2.00580791412191e-21	0.304743492424045	0.318	0.19	5.867188729598e-17	ArterialECs	PPM1L
GBE1	2.06042970124629e-21	0.506116489138286	0.656	0.562	6.02696291911552e-17	ArterialECs	GBE1
NTN4	2.18709642652511e-21	-0.343757521298935	0.316	0.479	6.3974757572286e-17	ArterialECs	NTN4
FEM1C	2.20967743656572e-21	0.292537960841745	0.412	0.285	6.46352746969839e-17	ArterialECs	FEM1C
HIF1A	2.55834041454636e-21	-0.342794661166696	0.502	0.646	7.48340154658956e-17	ArterialECs	HIF1A
TSPO	2.56551934003547e-21	0.33214931530615	0.822	0.814	7.50440062153774e-17	ArterialECs	TSPO
ZNF423	3.13089414737957e-21	-0.273640335515455	0.469	0.629	9.15817847049999e-17	ArterialECs	ZNF423
OSBPL3	3.60747729817921e-21	0.350563432874301	0.471	0.34	1.0552231844904e-16	ArterialECs	OSBPL3
CDKN1C	4.02137737116613e-21	-0.282011073465405	0.281	0.452	1.1762930948398e-16	ArterialECs	CDKN1C
S100A11	4.47620831952466e-21	0.299148894376364	0.909	0.899	1.30933569554416e-16	ArterialECs	S100A11
MRPL17	4.85101883502275e-21	0.330718824462572	0.508	0.411	1.4189715194325e-16	ArterialECs	MRPL17
CX3CL1	5.89551705004865e-21	0.611908820776833	0.526	0.426	1.72449769230973e-16	ArterialECs	CX3CL1
SAMHD1	6.13708731143264e-21	-0.281093082418268	0.378	0.533	1.79515940946716e-16	ArterialECs	SAMHD1
RBKS	6.23537980615406e-21	0.475961021186961	0.433	0.313	1.82391094709812e-16	ArterialECs	RBKS
AR	7.45190443091322e-21	-0.340053871612778	0.179	0.333	2.17975656508643e-16	ArterialECs	AR
JAM2	9.34482452362529e-21	0.376475438394286	0.89	0.866	2.73345462140563e-16	ArterialECs	JAM2
FTL	9.63486854425634e-21	-0.314176484150364	0.95	0.973	2.81829539788042e-16	ArterialECs	FTL
UBE3D	9.8477791977982e-21	-0.266687715649873	0.26	0.424	2.88057389314795e-16	ArterialECs	UBE3D
FMNL3	1.06067007274206e-20	0.31663589037989	0.565	0.446	3.1025660297778e-16	ArterialECs	FMNL3
BTF3	1.14089732712032e-20	-0.266044793915123	0.882	0.939	3.33723877155966e-16	ArterialECs	BTF3
ARHGEF37	1.16922566557398e-20	0.263635978106131	0.444	0.309	3.42010199437045e-16	ArterialECs	ARHGEF37
CERS6	1.22856077634026e-20	-0.278743575370973	0.21	0.372	3.59366312687288e-16	ArterialECs	CERS6
CEP68	1.30993153115064e-20	0.369749400871979	0.774	0.729	3.83168072176874e-16	ArterialECs	CEP68
YLPM1	1.32048182434916e-20	-0.262293004319043	0.54	0.685	3.86254138440374e-16	ArterialECs	YLPM1
GNB4	1.35057629933251e-20	-0.281676077253848	0.59	0.741	3.95057073317751e-16	ArterialECs	GNB4
FSCN1	1.56047650552003e-20	-0.273692018883153	0.297	0.457	4.56454982629664e-16	ArterialECs	FSCN1
VEZT	1.63125434045221e-20	-0.317752507453521	0.602	0.734	4.77158207125675e-16	ArterialECs	VEZT
SENP7	1.84021820780003e-20	0.335046638483161	0.702	0.631	5.38282227963588e-16	ArterialECs	SENP7
HDAC4	1.8546797592377e-20	-0.264214479889809	0.455	0.612	5.4251237637462e-16	ArterialECs	HDAC4
MAP7D1	1.9003629270341e-20	0.298516859796062	0.471	0.356	5.55875159786744e-16	ArterialECs	MAP7D1
TJP1	1.94712719067954e-20	0.333382894619882	0.932	0.922	5.69554174545672e-16	ArterialECs	TJP1
ITPKB	1.9487637958863e-20	0.46576911852992	0.584	0.479	5.70032897934702e-16	ArterialECs	ITPKB
MSN	2.14429322986509e-20	0.305322972685341	0.85	0.854	6.27227212667838e-16	ArterialECs	MSN
PCAT19	2.15237369835771e-20	-0.285236585611132	0.692	0.778	6.29590830506613e-16	ArterialECs	PCAT19
ELMO1	2.20009638972437e-20	0.284042239877497	0.967	0.961	6.43550194958276e-16	ArterialECs	ELMO1
CSNK2A2	2.26475003540065e-20	0.37556435516404	0.569	0.473	6.62462032855045e-16	ArterialECs	CSNK2A2
KPNA2	2.32841454048131e-20	0.27849996939594	0.352	0.23	6.81084537236189e-16	ArterialECs	KPNA2
AC007319.1	2.89676278435567e-20	-0.357572062271639	0.5	0.686	8.47332082051877e-16	ArterialECs	AC007319.1
SNHG6	3.03160259928473e-20	-0.411276495155892	0.412	0.531	8.86774076316778e-16	ArterialECs	SNHG6
SERPING1	3.23325042097759e-20	0.328267229422114	0.608	0.497	9.45758080640154e-16	ArterialECs	SERPING1
TEAD4	3.47074509598384e-20	0.322244564193477	0.482	0.371	1.01522764802623e-15	ArterialECs	TEAD4
SLC25A6	3.58777162658093e-20	-0.27727936468282	0.766	0.859	1.04945907849119e-15	ArterialECs	SLC25A6
UBE2E2	3.63328229179018e-20	-0.288576289481917	0.601	0.76	1.06277140317155e-15	ArterialECs	UBE2E2
RRP12	3.94740645776626e-20	-0.288088352431998	0.249	0.411	1.15465586296121e-15	ArterialECs	RRP12
SREBF2	4.32376928857958e-20	0.394025477890468	0.546	0.431	1.26474575460241e-15	ArterialECs	SREBF2
FEZ2	4.49677541649261e-20	0.367723751755253	0.722	0.713	1.31535177707825e-15	ArterialECs	FEZ2
DOCK8	4.97131914716156e-20	-0.371024730772997	0.183	0.329	1.45416056373623e-15	ArterialECs	DOCK8
SLFN5	5.52678644739684e-20	0.310697984477341	0.785	0.742	1.61664030372805e-15	ArterialECs	SLFN5
FBXO31	5.83556594315765e-20	-0.311734675286451	0.435	0.588	1.70696139403304e-15	ArterialECs	FBXO31
MYO9A	5.87644421647151e-20	-0.27517556704026	0.672	0.799	1.71891869776008e-15	ArterialECs	MYO9A
SMAD6	6.09159065515028e-20	0.309308334745365	0.382	0.251	1.78185118253801e-15	ArterialECs	SMAD6
HSPD1	6.2713917194469e-20	-0.267227997156859	0.621	0.738	1.83444479185541e-15	ArterialECs	HSPD1
FAM174B	7.76824384647308e-20	0.3551616960527	0.454	0.331	2.27228900753184e-15	ArterialECs	FAM174B
PSAP	9.28371930346198e-20	0.26109960384671	0.878	0.874	2.71558073345567e-15	ArterialECs	PSAP
SNED1	1.43910200803542e-19	-0.422388374072012	0.654	0.78	4.20951728370439e-15	ArterialECs	SNED1
METTL7A	1.4823552890818e-19	-0.273190582471247	0.334	0.49	4.33603745609318e-15	ArterialECs	METTL7A
ARHGAP31	1.57152158528377e-19	0.274191370813582	0.933	0.904	4.59685778911355e-15	ArterialECs	ARHGAP31
RBMS2	1.63259276230071e-19	-0.25291995630605	0.622	0.75	4.7754970890058e-15	ArterialECs	RBMS2
METRNL	1.90999582132931e-19	-0.250848251930985	0.262	0.417	5.58692877697036e-15	ArterialECs	METRNL
OXR1	1.98134939638072e-19	-0.302741890538081	0.536	0.675	5.79564511935324e-15	ArterialECs	OXR1
IQCJ-SCHIP1	2.45061456415735e-19	0.337482313777086	0.438	0.308	7.16829266161668e-15	ArterialECs	IQCJ-SCHIP1
CAMK1D	2.60984628000445e-19	0.399626583770356	0.681	0.582	7.63406135364101e-15	ArterialECs	CAMK1D
MAPK3	2.94399031332478e-19	0.288474204385597	0.646	0.588	8.61146606550632e-15	ArterialECs	MAPK3
SRSF4	3.42282708977689e-19	-0.257668697950661	0.748	0.836	1.00121115203064e-14	ArterialECs	SRSF4
TSPAN13	3.44088763053426e-19	0.363735115758184	0.517	0.418	1.00649404080758e-14	ArterialECs	TSPAN13
COMMD6	3.83394098622461e-19	-0.262350253872245	0.743	0.836	1.12146607788056e-14	ArterialECs	COMMD6
NFATC3	4.09858644111578e-19	-0.279587741756329	0.526	0.672	1.19887751989078e-14	ArterialECs	NFATC3
SERPINB6	4.23507715286909e-19	0.292915479943955	0.76	0.757	1.23880241798574e-14	ArterialECs	SERPINB6
TSC22D1	4.37788608182989e-19	0.310574950394198	0.913	0.902	1.28057545779606e-14	ArterialECs	TSC22D1
LAMA4	4.55622466757026e-19	-0.355913117431175	0.398	0.569	1.33274127751098e-14	ArterialECs	LAMA4
BCAM	4.627447892327e-19	0.28074516183514	0.894	0.889	1.35357478298457e-14	ArterialECs	BCAM
TCF7L1	4.66336722392643e-19	0.472355993637022	0.721	0.702	1.36408154667072e-14	ArterialECs	TCF7L1
SLC8A1	4.80116797579765e-19	-0.378760853345277	0.134	0.276	1.40438964460057e-14	ArterialECs	SLC8A1
KCTD10	5.03139211565108e-19	0.253582519968628	0.461	0.342	1.4717325077491e-14	ArterialECs	KCTD10
FKBP9	5.18563972502738e-19	0.304063193160991	0.715	0.659	1.51685147596776e-14	ArterialECs	FKBP9
PDLIM5	6.32369776264469e-19	0.41429457448187	0.899	0.9	1.8497448325512e-14	ArterialECs	PDLIM5
COL18A1	7.26042798323941e-19	0.295593436410362	0.755	0.715	2.12374778937736e-14	ArterialECs	COL18A1
F11R	7.41934680736112e-19	0.316938813033031	0.494	0.391	2.1702331346212e-14	ArterialECs	F11R
GOLPH3	9.43100161996754e-19	0.343501678630624	0.71	0.635	2.7586622838567e-14	ArterialECs	GOLPH3
EGFR	1.09000790791479e-18	0.416602771111894	0.457	0.343	3.18838213144155e-14	ArterialECs	EGFR
TUBA1A	1.09308118253412e-18	0.411278984034718	0.673	0.622	3.19737176703055e-14	ArterialECs	TUBA1A
SYN3	1.1077064018187e-18	0.418062261593217	0.28	0.171	3.24015199595988e-14	ArterialECs	SYN3
PVT1	1.1481193604026e-18	-0.294778771485094	0.399	0.546	3.35836394111365e-14	ArterialECs	PVT1
RPS4Y1	1.23135903884008e-18	-0.51865882951805	0.409	0.523	3.60184832451112e-14	ArterialECs	RPS4Y1
ARHGAP17	1.28860618169113e-18	0.361226086666903	0.639	0.584	3.76930194206473e-14	ArterialECs	ARHGAP17
BAZ1A	1.61839660964182e-18	-0.288941616547351	0.532	0.662	4.73397192286329e-14	ArterialECs	BAZ1A
AC004540.1	1.65504515675989e-18	0.344569501040152	0.401	0.278	4.84117258803835e-14	ArterialECs	AC004540.1
MAPK14	2.09694665949438e-18	0.340972985419658	0.66	0.602	6.13377867368701e-14	ArterialECs	MAPK14
BLOC1S1	2.20669832812136e-18	0.301336146262871	0.609	0.539	6.45481327958778e-14	ArterialECs	BLOC1S1
IGF1R	2.49115106314025e-18	0.340842917124392	0.838	0.782	7.28686597479155e-14	ArterialECs	IGF1R
KLF6	2.67709547520875e-18	0.315887449154317	0.844	0.826	7.83077197453312e-14	ArterialECs	KLF6
MXRA7	2.67834541553715e-18	0.367883489875594	0.658	0.604	7.83442817498772e-14	ArterialECs	MXRA7
LEPR	2.7140293746181e-18	0.32213191922392	0.748	0.693	7.9388073236954e-14	ArterialECs	LEPR
MYADM	2.71662722639235e-18	0.324477381837693	0.412	0.297	7.94640629992027e-14	ArterialECs	MYADM
EEF1E1	2.73298530576904e-18	0.271284826042951	0.443	0.326	7.99425531790502e-14	ArterialECs	EEF1E1
NEDD4L	3.64156499164704e-18	0.323608076355245	0.445	0.32	1.06519417570668e-13	ArterialECs	NEDD4L
DHRS7B	4.45017395539732e-18	0.372692720733921	0.55	0.466	1.30172038369327e-13	ArterialECs	DHRS7B
IQCK	5.28498859196903e-18	0.365268066900894	0.556	0.447	1.54591201303686e-13	ArterialECs	IQCK
GASK1B	5.39492004345769e-18	-0.421820389565848	0.361	0.486	1.57806806191181e-13	ArterialECs	GASK1B
SELENOH	7.13678786487888e-18	-0.254465032277922	0.577	0.723	2.08758181835572e-13	ArterialECs	SELENOH
MYOF	7.49483884781479e-18	-0.307602464520297	0.721	0.837	2.1923153113743e-13	ArterialECs	MYOF
FABP4	7.94703788307519e-18	0.53035094679923	0.366	0.23	2.32458805117832e-13	ArterialECs	FABP4
PPM1D	9.63448491376467e-18	0.388555648784338	0.565	0.467	2.8181831821253e-13	ArterialECs	PPM1D
DICER1	1.12921935127242e-17	0.329288444750897	0.726	0.68	3.30307952440695e-13	ArterialECs	DICER1
RALB	1.22916302552365e-17	0.31004733148739	0.659	0.621	3.59542476595922e-13	ArterialECs	RALB
ADGRL4	1.49437538836889e-17	-0.305915084817971	0.954	0.965	4.37119744851783e-13	ArterialECs	ADGRL4
WWC3	1.59558901082207e-17	0.286965621414667	0.533	0.44	4.66725741555565e-13	ArterialECs	WWC3
RIN2	1.60332987595299e-17	0.316796768369058	0.815	0.763	4.6899002201501e-13	ArterialECs	RIN2
LMO2	1.68130386966121e-17	0.3944490551987	0.755	0.772	4.91798194914601e-13	ArterialECs	LMO2
RBFOX2	1.77464136464214e-17	0.280304702014405	0.866	0.864	5.19100345571473e-13	ArterialECs	RBFOX2
DAP	1.78821925509265e-17	0.32548853021653	0.626	0.556	5.23072014307151e-13	ArterialECs	DAP
ZFP36L2	1.97373540513186e-17	-0.311882870341913	0.873	0.91	5.77337343355121e-13	ArterialECs	ZFP36L2
RNF19A	2.25410525528543e-17	0.320372278796645	0.723	0.675	6.59348328223542e-13	ArterialECs	RNF19A
SPRY1	2.2819997675122e-17	-0.389456441357448	0.803	0.877	6.67507751994992e-13	ArterialECs	SPRY1
AOPEP	2.34245690514782e-17	0.836415116301519	0.549	0.557	6.8519206932479e-13	ArterialECs	AOPEP
IFNAR2	2.40293860902586e-17	0.39329788584964	0.584	0.517	7.02883572526155e-13	ArterialECs	IFNAR2
DDIT4	2.63726512802601e-17	0.351959429313328	0.774	0.724	7.71426422598887e-13	ArterialECs	DDIT4
DGKE	2.87836345628807e-17	0.32165795965896	0.543	0.432	8.41950094598822e-13	ArterialECs	DGKE
HSPA12B	3.16592172704955e-17	0.265847922340246	0.501	0.399	9.26063764379263e-13	ArterialECs	HSPA12B
MED13L	3.58261598867065e-17	-0.262015888888821	0.871	0.931	1.04795100284605e-12	ArterialECs	MED13L
DENND11	3.79743439652285e-17	0.28230335169582	0.315	0.212	1.1107875353269e-12	ArterialECs	DENND11
MIDN	3.92989832959994e-17	0.393143795507345	0.669	0.619	1.14953456039128e-12	ArterialECs	MIDN
RPS10	3.96194606923447e-17	-0.368317136984875	0.823	0.878	1.15890884471177e-12	ArterialECs	RPS10
EFNB1	3.98138748104745e-17	0.306606098657168	0.291	0.186	1.16459565208119e-12	ArterialECs	EFNB1
MTSS1	4.05399842068321e-17	0.345860918408945	0.614	0.502	1.18583507803405e-12	ArterialECs	MTSS1
FTX	4.06688630360262e-17	-0.266542293478651	0.926	0.96	1.1896049126668e-12	ArterialECs	FTX
SHOC2	4.48686599151666e-17	0.30717862842827	0.664	0.62	1.31245317117854e-12	ArterialECs	SHOC2
AFAP1	4.95135030256233e-17	-0.264174743149295	0.529	0.666	1.44831947700251e-12	ArterialECs	AFAP1
PLOD2	5.05933625884051e-17	-0.269070647884038	0.366	0.504	1.47990644907344e-12	ArterialECs	PLOD2
FNDC3B	5.45163959828533e-17	0.324236611763828	0.846	0.84	1.59465909889444e-12	ArterialECs	FNDC3B
SKIL	8.1724741171573e-17	0.339143144191813	0.622	0.543	2.39053040400968e-12	ArterialECs	SKIL
NFIB	8.7376443904731e-17	-0.284819833854372	0.922	0.979	2.55584836065728e-12	ArterialECs	NFIB
TMEM164	9.77647355391989e-17	0.271801290829875	0.385	0.27	2.85971627925711e-12	ArterialECs	TMEM164
AKT3	9.78958836061685e-17	-0.295713543557391	0.919	0.954	2.86355249136403e-12	ArterialECs	AKT3
ACVR1	1.00089534767782e-16	-0.252649121570704	0.31	0.454	2.9277189814924e-12	ArterialECs	ACVR1
SEC61B	1.05962788209048e-16	0.263483951856406	0.78	0.785	3.09951751790285e-12	ArterialECs	SEC61B
DPYD	1.07887345675908e-16	0.318224340647651	0.861	0.837	3.15581274836597e-12	ArterialECs	DPYD
TRIM2	1.08488118762237e-16	0.418515545248114	0.493	0.387	3.1733859619142e-12	ArterialECs	TRIM2
ZFP36	1.20336852472808e-16	0.456747113417965	0.848	0.816	3.51997327168211e-12	ArterialECs	ZFP36
IFNAR1	1.38505031009952e-16	0.277673434187135	0.615	0.538	4.05141066207211e-12	ArterialECs	IFNAR1
RCAN1	2.15254189904959e-16	0.573911495501473	0.441	0.34	6.29640030890996e-12	ArterialECs	RCAN1
CNTNAP3B	2.34114054788958e-16	-0.286210688727017	0.571	0.697	6.84807021663182e-12	ArterialECs	CNTNAP3B
RNF152	2.84218766937131e-16	0.272979276843924	0.368	0.248	8.31368315167802e-12	ArterialECs	RNF152
ABHD17A	3.03047606969193e-16	0.283600059332267	0.646	0.582	8.86444555145588e-12	ArterialECs	ABHD17A
ITGA9	3.03112585624504e-16	-0.37223209122248	0.677	0.79	8.86634624210236e-12	ArterialECs	ITGA9
AHCYL2	4.53389736288383e-16	-0.251418970386474	0.426	0.566	1.32621031761715e-11	ArterialECs	AHCYL2
CSRP1	5.59855477458465e-16	0.338272759327339	0.581	0.517	1.63763325711376e-11	ArterialECs	CSRP1
AGAP1	6.56921701097805e-16	0.348945208934342	0.717	0.661	1.92156166788119e-11	ArterialECs	AGAP1
ELN	7.03188850166003e-16	0.543491742784011	0.557	0.462	2.05689770562057e-11	ArterialECs	ELN
RRAGA	7.23807744270321e-16	0.26919661337486	0.575	0.501	2.11721003276511e-11	ArterialECs	RRAGA
CREM	7.79004962029481e-16	0.369121146341864	0.567	0.496	2.27866741443243e-11	ArterialECs	CREM
IPO9	8.95174114067587e-16	0.290417940443626	0.567	0.484	2.6184738010591e-11	ArterialECs	IPO9
CPNE8	1.12306971424658e-15	0.279665328287725	0.824	0.793	3.28509122114268e-11	ArterialECs	CPNE8
GAB2	1.55337058708818e-15	0.362830006919358	0.559	0.458	4.54376430429163e-11	ArterialECs	GAB2
MYO1B	1.62935157127364e-15	-0.25641185720008	0.311	0.464	4.76601628113252e-11	ArterialECs	MYO1B
HMOX2	1.7448406012427e-15	0.273719822823479	0.417	0.321	5.10383324269502e-11	ArterialECs	HMOX2
CCN1	1.97915424819823e-15	0.60948003049458	0.303	0.206	5.78922409140465e-11	ArterialECs	CCN1
NDRG4	2.49945651330251e-15	0.283550045332434	0.277	0.174	7.31116024706118e-11	ArterialECs	NDRG4
BMERB1	2.50082244820312e-15	-0.292979451037862	0.315	0.443	7.31515574323896e-11	ArterialECs	BMERB1
ADAM17	2.77431728424535e-15	0.309964317153854	0.58	0.496	8.11515548814609e-11	ArterialECs	ADAM17
ALCAM	2.80660471056379e-15	0.310208981091349	0.357	0.248	8.20959943887014e-11	ArterialECs	ALCAM
FRY	3.40248743482177e-15	-0.250179169984742	0.707	0.803	9.95261599559715e-11	ArterialECs	FRY
SELENOW	3.50443679686577e-15	0.368983193472207	0.806	0.825	1.02508280745121e-10	ArterialECs	SELENOW
ATP2B4	4.1835417346318e-15	0.314705389202054	0.722	0.677	1.22372779279715e-10	ArterialECs	ATP2B4
GMDS	4.43098189368249e-15	0.371340878954003	0.865	0.875	1.29610651372106e-10	ArterialECs	GMDS
DACH1	4.88264506872658e-15	0.679475649410394	0.514	0.436	1.42822250905321e-10	ArterialECs	DACH1
TBCB	5.00874984824323e-15	0.260708532147864	0.58	0.518	1.46510941810963e-10	ArterialECs	TBCB
LASP1	5.27054741867462e-15	0.26352848497306	0.548	0.461	1.54168782543651e-10	ArterialECs	LASP1
CNDP2	5.28149449106052e-15	0.258557557309272	0.552	0.466	1.54488995358011e-10	ArterialECs	CNDP2
WARS	5.37785355848344e-15	0.370806768550569	0.709	0.646	1.57307594439199e-10	ArterialECs	WARS
LINC01117	5.83132976562348e-15	-0.266993099123985	0.315	0.448	1.70572226974252e-10	ArterialECs	LINC01117
KLF3	6.17036873154409e-15	0.282035921871611	0.673	0.623	1.80489455766396e-10	ArterialECs	KLF3
NR3C2	8.60995997716041e-15	-0.266706863441559	0.695	0.796	2.51849939291919e-10	ArterialECs	NR3C2
IFIT3	1.11311067311129e-14	0.406183690357918	0.549	0.455	3.25596002991782e-10	ArterialECs	IFIT3
RAVER2	1.15850313753507e-14	0.298269519167581	0.403	0.303	3.38873752760382e-10	ArterialECs	RAVER2
PSIP1	1.19453292077966e-14	0.285269902211616	0.695	0.674	3.49412824657258e-10	ArterialECs	PSIP1
ZFAND5	1.40072748942701e-14	-0.275188385809436	0.663	0.757	4.09726797932295e-10	ArterialECs	ZFAND5
GIMAP4	1.49148112993698e-14	0.263187825334892	0.814	0.82	4.36273145317866e-10	ArterialECs	GIMAP4
NOTCH1	1.79298743639848e-14	0.305767560721246	0.64	0.59	5.24466755020919e-10	ArterialECs	NOTCH1
SERTAD4-AS1	2.03775401892051e-14	0.282030946520312	0.477	0.385	5.96063428074437e-10	ArterialECs	SERTAD4-AS1
FOXN2	2.60078859920773e-14	0.339700531112046	0.52	0.441	7.60756673154252e-10	ArterialECs	FOXN2
IFIT1	2.75984720292759e-14	0.376530452781598	0.422	0.324	8.07282905328351e-10	ArterialECs	IFIT1
GALNT10	2.90582178279231e-14	-0.272152487945455	0.515	0.647	8.49981929684578e-10	ArterialECs	GALNT10
FOSL2	3.0919245358634e-14	0.28878779602737	0.735	0.681	9.04418845985403e-10	ArterialECs	FOSL2
ABCC1	3.95509906671724e-14	0.284587522783239	0.556	0.473	1.15690602800546e-09	ArterialECs	ABCC1
NPAS2	4.31304336604874e-14	0.273758095778552	0.375	0.268	1.26160831500292e-09	ArterialECs	NPAS2
PIK3R3	4.54229690204354e-14	0.537153198524556	0.792	0.75	1.32866726681676e-09	ArterialECs	PIK3R3
TAGLN	4.69012993017019e-14	0.735468482165599	0.306	0.21	1.37190990587408e-09	ArterialECs	TAGLN
CACUL1	4.83685723318551e-14	0.270908214407534	0.553	0.469	1.41482910927909e-09	ArterialECs	CACUL1
SUN2	5.1471249020086e-14	0.253191376166449	0.57	0.494	1.50558550508654e-09	ArterialECs	SUN2
SPEN	5.23029778157782e-14	0.311274202459702	0.641	0.608	1.52991440408933e-09	ArterialECs	SPEN
TCF7L2	5.27835709636776e-14	0.29080344188123	0.786	0.77	1.54397223425853e-09	ArterialECs	TCF7L2
CYBA	5.71258578481726e-14	0.296615038822393	0.542	0.461	1.6709884679169e-09	ArterialECs	CYBA
EXT1	6.26225901679859e-14	0.581329910912028	0.722	0.697	1.83177338500375e-09	ArterialECs	EXT1
LSS	6.87782996858342e-14	0.272343949900437	0.292	0.199	2.01183404411034e-09	ArterialECs	LSS
NKTR	7.01471382472625e-14	-0.275433936856408	0.79	0.862	2.05187394087068e-09	ArterialECs	NKTR
TMEM87B	7.38917425026472e-14	0.355307104934087	0.606	0.544	2.16140735994493e-09	ArterialECs	TMEM87B
SH3BGRL3	9.31909685186415e-14	0.285883564445737	0.8	0.81	2.72592902013878e-09	ArterialECs	SH3BGRL3
TUBB4B	9.59138303618011e-14	0.261419568926422	0.719	0.696	2.80557545191304e-09	ArterialECs	TUBB4B
AC007384.1	1.03399036944728e-13	0.267255713868529	0.365	0.262	3.02452522967025e-09	ArterialECs	AC007384.1
SSH1	1.19247378215494e-13	0.341460721313191	0.622	0.562	3.48810506018143e-09	ArterialECs	SSH1
GATA2-AS1	1.37354939154057e-13	0.285307790486713	0.469	0.391	4.01776932519532e-09	ArterialECs	GATA2-AS1
UFD1	1.41635378450378e-13	0.261575134657536	0.597	0.539	4.14297645505201e-09	ArterialECs	UFD1
ANKH	1.46613043949029e-13	0.350369063696636	0.549	0.468	4.28857814855304e-09	ArterialECs	ANKH
MRTFB	1.49612716566409e-13	-0.502700494807359	0.529	0.587	4.37632157228403e-09	ArterialECs	MRTFB
RSPO3	1.7425547112732e-13	0.292419148980602	0.303	0.204	5.09714678594523e-09	ArterialECs	RSPO3
RILPL2	1.81265090788738e-13	0.32733968695259	0.648	0.611	5.30218517066137e-09	ArterialECs	RILPL2
SLC35F1	1.91866321435467e-13	-0.348178140955324	0.286	0.394	5.61228176830884e-09	ArterialECs	SLC35F1
SMIM12	1.97132061878766e-13	0.268009994291262	0.448	0.359	5.76630994201578e-09	ArterialECs	SMIM12
TNFRSF1B	2.07556170501115e-13	0.271641663282006	0.678	0.641	6.07122554332813e-09	ArterialECs	TNFRSF1B
PARP14	2.17287678491948e-13	0.300385321509599	0.793	0.746	6.35588188356797e-09	ArterialECs	PARP14
ENPP2	2.96457363321847e-13	1.41342492396962	0.414	0.366	8.67167433452733e-09	ArterialECs	ENPP2
RAPGEF5	2.99966616581314e-13	0.294163168470707	0.829	0.807	8.77432350162001e-09	ArterialECs	RAPGEF5
AC104389.5	3.43700574113766e-13	-0.251006182681906	0.145	0.253	1.00535854934018e-08	ArterialECs	AC104389.5
C4orf48	4.18631190395668e-13	0.260344934745143	0.359	0.268	1.22453809502637e-08	ArterialECs	C4orf48
FGGY	4.27031909057286e-13	0.343218659608144	0.527	0.448	1.24911103718347e-08	ArterialECs	FGGY
MAGI3	4.50668149160542e-13	0.341076733960399	0.663	0.607	1.3182494031095e-08	ArterialECs	MAGI3
HECW2	4.83520813598839e-13	0.310063340070557	0.514	0.413	1.41434673185796e-08	ArterialECs	HECW2
C9orf3	5.52246453267596e-13	0.788972245528108	0.369	0.303	1.61537610045304e-08	ArterialECs	C9orf3
LEPROTL1	6.16666498886047e-13	0.29953708349522	0.466	0.378	1.80381117589158e-08	ArterialECs	LEPROTL1
CYFIP1	6.24808495072275e-13	0.281405798826816	0.695	0.685	1.82762732893591e-08	ArterialECs	CYFIP1
CRYBG1	6.35845875835503e-13	0.262651253979788	0.417	0.317	1.85991277140643e-08	ArterialECs	CRYBG1
RPS26	6.40270959203838e-13	-0.384825218504351	0.872	0.912	1.87285658276715e-08	ArterialECs	RPS26
PHACTR1	6.87997296216231e-13	0.354116735159577	0.691	0.668	2.0124608911621e-08	ArterialECs	PHACTR1
LPGAT1	7.54594073105849e-13	0.294539990075129	0.594	0.534	2.20726312324192e-08	ArterialECs	LPGAT1
LAMP2	1.00206806487493e-12	0.255832742330075	0.605	0.548	2.93114929656565e-08	ArterialECs	LAMP2
PLPP3	1.03450563180453e-12	-0.533787138767305	0.564	0.658	3.02603242359144e-08	ArterialECs	PLPP3
RYR3	1.08862034151077e-12	0.271675847027988	0.336	0.225	3.18432336095316e-08	ArterialECs	RYR3
FLT1	1.12034144862966e-12	0.350827328622668	0.892	0.889	3.2771107713866e-08	ArterialECs	FLT1
ITPR1	1.15381010788505e-12	0.620769414891204	0.622	0.633	3.37500994657455e-08	ArterialECs	ITPR1
GULP1	1.27869059182643e-12	0.528410893719769	0.626	0.576	3.7402978501515e-08	ArterialECs	GULP1
RNF122	1.41585590216235e-12	-0.332436650711758	0.365	0.483	4.14152009941509e-08	ArterialECs	RNF122
NR4A1	1.50514149363602e-12	0.464506935069027	0.679	0.635	4.40268938303473e-08	ArterialECs	NR4A1
CYB5A	1.96638979214424e-12	0.263278232262642	0.65	0.609	5.75188678100113e-08	ArterialECs	CYB5A
LIMK2	2.29652843394316e-12	0.322932071208052	0.581	0.536	6.71757532212712e-08	ArterialECs	LIMK2
FBXO34	2.30928906608307e-12	0.448072818594155	0.632	0.584	6.75490144719959e-08	ArterialECs	FBXO34
ARHGAP5	2.57493160603007e-12	0.272682562508843	0.58	0.5	7.53193244079857e-08	ArterialECs	ARHGAP5
PRKD1	3.17585034605943e-12	0.512563522487818	0.581	0.508	9.28967984725845e-08	ArterialECs	PRKD1
TLE5	3.21828394068639e-12	0.423183186608035	0.485	0.463	9.41380235490176e-08	ArterialECs	TLE5
DENND5A	3.54833712610694e-12	0.256225417041574	0.634	0.601	1.03792409275754e-07	ArterialECs	DENND5A
B4GALT1	3.71717782852476e-12	0.256216884690593	0.612	0.563	1.08731168662178e-07	ArterialECs	B4GALT1
GSG1	4.08194855687139e-12	0.262717565813895	0.283	0.194	1.19401077237045e-07	ArterialECs	GSG1
ABL2	4.56686023931435e-12	0.373635608340392	0.648	0.613	1.33585228860184e-07	ArterialECs	ABL2
TSC2	4.95998050942886e-12	0.284644788773416	0.499	0.422	1.45084389881303e-07	ArterialECs	TSC2
GLUD1	5.69983777192628e-12	0.300606110415956	0.581	0.519	1.66725954666616e-07	ArterialECs	GLUD1
ZYX	6.02146798643659e-12	0.264392154553807	0.41	0.328	1.76133960071257e-07	ArterialECs	ZYX
AL139807.1	6.53005029963398e-12	0.303148307596268	0.505	0.42	1.91010501314593e-07	ArterialECs	AL139807.1
CPNE5	6.68600193475768e-12	0.329582009176904	0.388	0.299	1.95572242593597e-07	ArterialECs	CPNE5
CRADD	6.8591059125402e-12	0.334334048636555	0.61	0.531	2.00635707047713e-07	ArterialECs	CRADD
PSMD8	7.91313045466108e-12	0.251732095286775	0.646	0.618	2.31466978929291e-07	ArterialECs	PSMD8
CMTM8	8.33562478899343e-12	0.291505820309152	0.701	0.637	2.43825360702847e-07	ArterialECs	CMTM8
COMT	9.33512256434236e-12	0.31746771131045	0.608	0.594	2.73061670129578e-07	ArterialECs	COMT
ID2	1.14292904235238e-11	-0.289577081147312	0.447	0.559	3.34318174178495e-07	ArterialECs	ID2
TUBA1C	1.22870063533356e-11	0.264025326920021	0.473	0.387	3.59407222841421e-07	ArterialECs	TUBA1C
CD2AP	1.62849441342064e-11	0.297621228800619	0.714	0.695	4.76350900869671e-07	ArterialECs	CD2AP
SQSTM1	1.97944074055657e-11	-0.252535025349781	0.771	0.85	5.79006211020201e-07	ArterialECs	SQSTM1
RAPH1	2.08954005986625e-11	-0.257281932313822	0.563	0.668	6.11211362911477e-07	ArterialECs	RAPH1
PARP9	2.15889906140815e-11	0.299413247385244	0.555	0.482	6.31499564452498e-07	ArterialECs	PARP9
IER2	2.57521144054271e-11	0.344650385713858	0.814	0.791	7.53275098473149e-07	ArterialECs	IER2
SMAD3	2.63274137346476e-11	0.266307171624967	0.572	0.497	7.70103179152176e-07	ArterialECs	SMAD3
CDR2	3.85359089387051e-11	0.306102420886258	0.637	0.594	1.12721387236606e-06	ArterialECs	CDR2
AES	4.11712870858753e-11	0.335073448062087	0.305	0.231	1.20430131854894e-06	ArterialECs	AES
RNF144A	4.19914201328592e-11	0.272226244321525	0.438	0.344	1.22829103030626e-06	ArterialECs	RNF144A
NR3C1	5.33818004928028e-11	0.255870375794241	0.753	0.732	1.56147104621497e-06	ArterialECs	NR3C1
SYNE1	6.11735090313416e-11	0.625993003577377	0.774	0.745	1.78938631267577e-06	ArterialECs	SYNE1
SUN1	6.32544896755554e-11	0.260160550520055	0.746	0.709	1.85025707749967e-06	ArterialECs	SUN1
MEIS2	6.42126759717534e-11	0.318026699093722	0.394	0.308	1.87828498484976e-06	ArterialECs	MEIS2
TPTEP2-CSNK1E	8.36496932938484e-11	0.33250754573069	0.271	0.191	2.44683717853836e-06	ArterialECs	TPTEP2-CSNK1E
ID1	1.17086538336072e-10	0.264460315352313	0.865	0.828	3.42489833286845e-06	ArterialECs	ID1
ZBTB46	1.19108545678691e-10	0.290971185440914	0.641	0.585	3.48404406964739e-06	ArterialECs	ZBTB46
ELOVL5	1.21304494177533e-10	0.258629700993432	0.627	0.596	3.54827775918701e-06	ArterialECs	ELOVL5
MSRB3	1.22756945213707e-10	0.316697495285362	0.762	0.772	3.59076340444615e-06	ArterialECs	MSRB3
TMCC1	1.23638699712179e-10	0.289992896168441	0.66	0.601	3.61655560528096e-06	ArterialECs	TMCC1
ITPRID2	1.60978536686235e-10	0.482188223480945	0.492	0.472	4.70878317660905e-06	ArterialECs	ITPRID2
CFAP54	2.35532861752953e-10	0.282724539057369	0.394	0.315	6.88957173913562e-06	ArterialECs	CFAP54
MAP3K5	2.48808687586011e-10	0.32323644029258	0.416	0.331	7.27790292057842e-06	ArterialECs	MAP3K5
CSNK1G3	3.17864420094025e-10	0.290619743334597	0.59	0.545	9.29785215217033e-06	ArterialECs	CSNK1G3
AHCTF1	3.22126374547625e-10	0.252263176050546	0.653	0.627	9.42251858189259e-06	ArterialECs	AHCTF1
YAP1	4.00564359573027e-10	0.281554129225057	0.659	0.619	1.17169080818706e-05	ArterialECs	YAP1
TLK1	5.43649890149032e-10	0.26737419814162	0.67	0.652	1.59023029367493e-05	ArterialECs	TLK1
ATXN1	5.58691171432252e-10	0.340603438009	0.757	0.749	1.63422754555648e-05	ArterialECs	ATXN1
LINC01473	6.16251607952833e-10	-0.265306738493515	0.366	0.471	1.80259757842283e-05	ArterialECs	LINC01473
COL21A1	8.32176951974432e-10	0.533441655348519	0.343	0.269	2.43420080222041e-05	ArterialECs	COL21A1
ARMH4	1.00110539417629e-09	0.44889532892998	0.529	0.478	2.92833338850507e-05	ArterialECs	ARMH4
GIPC2	1.16941505079276e-09	0.268529027288149	0.679	0.646	3.4206559650739e-05	ArterialECs	GIPC2
DMGDH	1.26254690724214e-09	0.253185305152312	0.258	0.181	3.69307595837398e-05	ArterialECs	DMGDH
CCND1	1.26641615051097e-09	0.25388463165267	0.435	0.349	3.70439388185963e-05	ArterialECs	CCND1
LINC01619	2.06905818776178e-09	-0.252007114359832	0.273	0.374	6.05220210502198e-05	ArterialECs	LINC01619
TBC1D8	2.32316840937822e-09	0.258939290611046	0.451	0.382	6.79549991427224e-05	ArterialECs	TBC1D8
IGKC	4.57481563986080e-09	0.774410370736471	0.894	0.903	0.000133817932281568	ArterialECs	IGKC
TMEM165	5.66434481657502e-09	0.255945821862638	0.732	0.739	0.000165687750229636	ArterialECs	TMEM165
CDC14A	7.69102075706028e-09	0.336407849803186	0.596	0.546	0.00022497004816477	ArterialECs	CDC14A
SH3BP4	8.68009823837631e-09	0.253838156827523	0.534	0.485	0.000253901553570746	ArterialECs	SH3BP4
PPARG	1.00817734914e-08	0.42726559998088	0.559	0.502	0.000294901956396941	ArterialECs	PPARG
WWOX	1.04193353821489e-08	0.283405282304022	0.774	0.751	0.000304775979263237	ArterialECs	WWOX
APOLD1	1.08679722710463e-08	0.402613208601045	0.762	0.764	0.000317899056900375	ArterialECs	APOLD1
HSPB1	1.26568708846349e-08	0.285440902030543	0.806	0.831	0.000370226130246454	ArterialECs	HSPB1
CD55	1.74496984752651e-08	0.3307868237062	0.707	0.703	0.00051042113009998	ArterialECs	CD55
B3GNT2	1.83763920631529e-08	0.264659523214344	0.404	0.339	0.000537527844239284	ArterialECs	B3GNT2
TRIM5	2.06325873246262e-08	-0.425614431788023	0.399	0.491	0.000603523811832641	ArterialECs	TRIM5
LMCD1-AS1	2.62970572661274e-08	0.32493237763079	0.406	0.34	0.000769215222091494	ArterialECs	LMCD1-AS1
TMEM131L	2.78620356188853e-08	0.254366615313547	0.419	0.35	0.000814992403888015	ArterialECs	TMEM131L
OSBPL8	3.15801378004185e-08	0.271151941065267	0.708	0.698	0.000923750610800041	ArterialECs	OSBPL8
EIF2AK2	3.62990474406684e-08	0.250292605332767	0.675	0.66	0.00106178343668699	ArterialECs	EIF2AK2
MET	4.95942392644199e-08	0.314016314113376	0.697	0.685	0.00145068109272355	ArterialECs	MET
FAM198B	8.46871175465827e-08	-0.316075651362974	0.186	0.261	0.00247718287535509	ArterialECs	FAM198B
EMCN	8.82353496933458e-08	-0.292724129019251	0.967	0.977	0.00258097221388006	ArterialECs	EMCN
TNFAIP8	8.82578023158318e-08	0.251909000518765	0.403	0.331	0.0025816289755404	ArterialECs	TNFAIP8
KLF4	1.52812826299239e-07	0.253035845369761	0.751	0.729	0.00446992798207905	ArterialECs	KLF4
WDR1	1.5590708471553e-07	0.258418266893405	0.591	0.574	0.00456043813501397	ArterialECs	WDR1
ITPR3	3.8439326858315e-07	0.252704631599751	0.445	0.386	0.0112438874993257	ArterialECs	ITPR3
CSPP1	6.59187764566096e-07	0.254811760943264	0.583	0.531	0.0192819013013229	ArterialECs	CSPP1
ITGA1	1.52761743024996e-06	0.271859160679647	0.545	0.494	0.0446843374522415	ArterialECs	ITGA1
STATH	1.54638790118363e-06	0.595509765000175	0.476	0.413	0.0452333924975222	ArterialECs	STATH
AC010737.1	2.47789481772087e-06	0.325234129460239	0.285	0.228	0.0724809013131531	ArterialECs	AC010737.1
NINJ2	2.97977393377634e-06	0.25763045129841	0.343	0.284	0.0871613673368917	ArterialECs	NINJ2
VCL	3.87222652069742e-06	0.287262504814928	0.557	0.532	0.11326649795692	ArterialECs	VCL
IGLC2	4.79422497972945e-06	1.17928482800655	0.606	0.606	0.140235874882066	ArterialECs	IGLC2
IGHG1	4.94633308343943e-06	0.309867477928878	0.349	0.295	0.144685189023687	ArterialECs	IGHG1
LMCD1	5.19095541427911e-06	0.289834086219932	0.818	0.831	0.151840636823078	ArterialECs	LMCD1
INSR	6.64562777746942e-06	0.305372474411482	0.721	0.743	0.194391258118758	ArterialECs	INSR
ATF3	8.66562455350097e-06	0.269259977180528	0.433	0.388	0.253478183814457	ArterialECs	ATF3
CXorf36	1.20309351227933e-05	-0.360002608077436	0.259	0.314	0.351916883276828	ArterialECs	CXorf36
AC020916.1	7.51914833323238e-05	0.258869384779286	0.457	0.433	1	ArterialECs	AC020916.1
IGHA1	8.59171217505639e-05	0.789017376695822	0.673	0.66	1	ArterialECs	IGHA1
HSPA5	8.86694387723886e-05	0.263602239989873	0.675	0.679	1	ArterialECs	HSPA5
IGLC3	9.67136813040166e-05	0.474863502126326	0.419	0.376	1	ArterialECs	IGLC3
LYZ	0.000477211991874767	0.424436176872474	0.448	0.413	1	ArterialECs	LYZ
ITGA5	0.000775941580040112	0.271544654226446	0.69	0.75	1	ArterialECs	ITGA5
LTC4S	0.00119242948545289	0.275165745293513	0.422	0.409	1	ArterialECs	LTC4S
AC016831.7	0.00131183340588628	-0.460301809268026	0.584	0.634	1	ArterialECs	AC016831.7
IGHG4	0.00142004821548428	0.4342737658537	0.388	0.366	1	ArterialECs	IGHG4
ELOVL7	0.00166852054277524	-0.285445382394216	0.62	0.584	1	ArterialECs	ELOVL7
FABP5	0.00216042456226337	0.326870510758725	0.593	0.594	1	ArterialECs	FABP5
IGHG3	0.00435148001798623	0.26942831794558	0.36	0.335	1	ArterialECs	IGHG3
JCHAIN	0.00465671514200449	0.48483846403181	0.392	0.371	1	ArterialECs	JCHAIN
COL15A1.1	0	1.08998837700813	0.929	0.701	0	CapillaryECs	COL15A1
PLCB1.1	0	1.02176315905185	0.976	0.893	0	CapillaryECs	PLCB1
VIM	0	-0.7360209494691	0.986	0.997	0	CapillaryECs	VIM
ADIRF.1	0	-1.41552055942579	0.719	0.923	0	CapillaryECs	ADIRF
CLU.1	0	-1.52903876075046	0.672	0.929	0	CapillaryECs	CLU
RPL30.1	8.51318786387116e-278	-0.709711885354071	0.976	0.992	2.49019258206095e-273	CapillaryECs	RPL30
RPS14.1	4.25244860049383e-268	-0.676590424040698	0.986	0.995	1.24388374013045e-263	CapillaryECs	RPS14
FAU.1	3.78846200364286e-265	-0.662115237930237	0.94	0.983	1.10816302068557e-260	CapillaryECs	FAU
PITPNC1.1	1.38956002327227e-264	1.02207540978237	0.937	0.813	4.06460202407371e-260	CapillaryECs	PITPNC1
RPS23.1	3.01392901041462e-260	-0.701928867557124	0.984	0.994	8.81604374836381e-256	CapillaryECs	RPS23
PTPRK	5.87296464906988e-254	0.851851371849818	0.932	0.834	1.71790088949943e-249	CapillaryECs	PTPRK
RPS25.1	7.12128206559531e-249	-0.584990141500589	0.965	0.989	2.08304621700728e-244	CapillaryECs	RPS25
RPL35A.1	2.23106668082218e-246	-0.67276125618635	0.963	0.991	6.52609314807296e-242	CapillaryECs	RPL35A
TMSB4X	2.29205873851778e-245	-0.60390333953719	0.982	0.995	6.70450101603834e-241	CapillaryECs	TMSB4X
RPS27A.1	4.33506519354932e-245	-0.614868767095048	0.984	0.995	1.26804991976511e-240	CapillaryECs	RPS27A
RPL32.1	1.74601387694515e-240	-0.680764289166001	0.985	0.995	5.10726519145227e-236	CapillaryECs	RPL32
FYN	1.84740566776921e-239	0.924771743874791	0.898	0.762	5.40384631879172e-235	CapillaryECs	FYN
FTL.1	2.73530730966092e-239	-0.620035975749451	0.946	0.981	8.00104741148916e-235	CapillaryECs	FTL
FTH1	4.30797955917442e-238	-0.567757760412356	0.967	0.989	1.26012710085411e-233	CapillaryECs	FTH1
RASGRF2.1	7.04190703234203e-237	0.878632627285024	0.86	0.618	2.05982822603037e-232	CapillaryECs	RASGRF2
RPS18.1	7.89721697675658e-236	-0.679965741034354	0.991	0.998	2.31001493787107e-231	CapillaryECs	RPS18
PLVAP.1	1.89752427907029e-232	0.904078240551059	0.914	0.809	5.55044826870852e-228	CapillaryECs	PLVAP
RASAL2.1	8.5885675489166e-231	0.782749285638777	0.965	0.886	2.51224189373359e-226	CapillaryECs	RASAL2
RPL9.1	2.16358984833287e-228	-0.59089827611783	0.975	0.993	6.32871666535848e-224	CapillaryECs	RPL9
RPL11.1	8.862764478923e-227	-0.617472893210657	0.984	0.995	2.59244723772977e-222	CapillaryECs	RPL11
RPL10.1	3.57677960625088e-224	-0.64427999710839	0.99	0.998	1.04624380262445e-219	CapillaryECs	RPL10
RPL34.1	2.42167108686228e-221	-0.667879579562545	0.986	0.996	7.08363009618086e-217	CapillaryECs	RPL34
MCF2L.1	4.01543234160262e-220	0.770743392877987	0.836	0.593	1.17455411424218e-215	CapillaryECs	MCF2L
RPL13.1	1.78468929658854e-216	-0.589381295968187	0.994	0.998	5.22039466145114e-212	CapillaryECs	RPL13
RPL8.1	3.95702726140451e-214	-0.625443311522969	0.977	0.992	1.15747004423343e-209	CapillaryECs	RPL8
B2M	1.23882958971505e-212	-0.45462153176056	0.998	1	3.62370043287548e-208	CapillaryECs	B2M
NACA.1	3.69235485231975e-212	-0.604380925807185	0.966	0.988	1.08005071785205e-207	CapillaryECs	NACA
RPS13.1	2.04078266030441e-206	-0.58544241475073	0.961	0.986	5.96949335965643e-202	CapillaryECs	RPS13
COL4A1	8.81115637240155e-204	1.22580123588057	0.84	0.653	2.57735135049118e-199	CapillaryECs	COL4A1
MAGI1	1.21679117529687e-202	0.784294461624855	0.969	0.929	3.55923586686086e-198	CapillaryECs	MAGI1
TRIO	2.4309407239736e-202	0.645525400907603	0.944	0.877	7.11074471169517e-198	CapillaryECs	TRIO
RPL21.1	4.82353689383766e-202	-0.562604892532806	0.968	0.991	1.41093277681645e-197	CapillaryECs	RPL21
RPS15.1	7.43310533192584e-202	-0.534953532370535	0.974	0.991	2.17425764064163e-197	CapillaryECs	RPS15
PRKCH.1	5.30046650801796e-201	0.591378942780568	0.97	0.94	1.55043945826033e-196	CapillaryECs	PRKCH
COL4A2	9.83666456938705e-200	1.05509814092141	0.857	0.715	2.87732275319141e-195	CapillaryECs	COL4A2
RPL41.1	4.48103764798604e-199	-0.556412796052308	0.994	0.998	1.3107483224124e-194	CapillaryECs	RPL41
TOMM7	8.28750149320262e-199	-0.636195219351153	0.845	0.93	2.4241770617767e-194	CapillaryECs	TOMM7
RPL29.1	9.82532903437897e-198	-0.571638299187045	0.966	0.991	2.87400699584619e-193	CapillaryECs	RPL29
RPL19.1	1.89627689278153e-196	-0.549624791104387	0.976	0.995	5.54679953907524e-192	CapillaryECs	RPL19
ADGRL4.1	4.97902266928545e-195	0.627027262213474	0.975	0.959	1.45641392099269e-190	CapillaryECs	ADGRL4
RPL18.1	2.29482086026023e-192	-0.545641318757709	0.971	0.99	6.7125804983472e-188	CapillaryECs	RPL18
RPS27.1	4.29639654715449e-192	-0.611674060995239	0.992	0.998	1.25673895400816e-187	CapillaryECs	RPS27
PKP4.1	6.2159480151404e-192	0.728459208009649	0.967	0.927	1.81822695390872e-187	CapillaryECs	PKP4
RPL23A.1	2.64690633646221e-190	-0.521407146993583	0.967	0.989	7.74246572478562e-186	CapillaryECs	RPL23A
TCF4.1	2.96018475896655e-190	0.594867205105193	0.991	0.984	8.65883643845304e-186	CapillaryECs	TCF4
RPS12.1	2.15533279520442e-189	-0.572565608668913	0.988	0.996	6.30456395925244e-185	CapillaryECs	RPS12
RPLP2.1	3.38704724242964e-187	-0.476654003811909	0.977	0.991	9.90745188883093e-183	CapillaryECs	RPLP2
RPL3.1	1.28660505513258e-186	-0.592795833390354	0.986	0.996	3.7634484467683e-182	CapillaryECs	RPL3
RASGRP3	6.62262772540883e-185	0.760130007357823	0.628	0.326	1.93718483595934e-180	CapillaryECs	RASGRP3
S100A6.1	7.56738727231559e-185	-0.764452977153433	0.965	0.991	2.21353645102503e-180	CapillaryECs	S100A6
DYSF	5.06583588430506e-184	0.897741952495828	0.739	0.502	1.48180765451807e-179	CapillaryECs	DYSF
RPL27A	9.45830644829636e-184	-0.534220398568814	0.962	0.986	2.76664921919117e-179	CapillaryECs	RPL27A
DOCK4.1	1.24408759772603e-183	0.678204763487399	0.968	0.915	3.6390806321084e-179	CapillaryECs	DOCK4
RPL24.1	3.67504905621387e-181	-0.532375109202921	0.968	0.984	1.07498859943312e-176	CapillaryECs	RPL24
LGALS3.1	1.1307316421326e-178	-0.646999892544364	0.853	0.937	3.30750312640208e-174	CapillaryECs	LGALS3
RPS15A.1	1.24704630923478e-178	-0.559161298232895	0.963	0.988	3.64773515914265e-174	CapillaryECs	RPS15A
EIF1	6.48192443389955e-178	-0.460525890118807	0.963	0.987	1.89602771615996e-173	CapillaryECs	EIF1
PFDN5.1	9.9900466952337e-178	-0.533497904810026	0.898	0.958	2.92218855882281e-173	CapillaryECs	PFDN5
RPS9.1	1.61111646698967e-177	-0.540903952713299	0.974	0.991	4.71267677759149e-173	CapillaryECs	RPS9
RPL35.1	1.21795451927834e-175	-0.534488953973328	0.958	0.987	3.56263876434108e-171	CapillaryECs	RPL35
PDE10A	5.40510540269507e-175	0.816816015865095	0.856	0.695	1.58104738134233e-170	CapillaryECs	PDE10A
GALNT18.1	4.23060713861109e-174	0.696118589445649	0.928	0.842	1.23749489411513e-169	CapillaryECs	GALNT18
FLT1.1	4.53406547134525e-174	0.92681780125812	0.94	0.868	1.3262594910232e-169	CapillaryECs	FLT1
MYL12A	2.48338860852121e-172	-0.525393379890681	0.88	0.95	7.26416001878539e-168	CapillaryECs	MYL12A
RPS21.1	8.00472762930689e-172	-0.607340443821161	0.961	0.985	2.34146287884856e-167	CapillaryECs	RPS21
ZEB1.1	1.1094162436342e-171	0.631421189215934	0.951	0.88	3.24515345425441e-167	CapillaryECs	ZEB1
APBB2.1	1.44265398537056e-171	0.57574131129628	0.951	0.89	4.21990717260741e-167	CapillaryECs	APBB2
TPT1.1	4.16334982866497e-170	-0.520820060059566	0.995	0.998	1.21782145838279e-165	CapillaryECs	TPT1
RPS4X.1	1.69622916343396e-169	-0.56173576384776	0.984	0.992	4.96163992596069e-165	CapillaryECs	RPS4X
RPS5.1	3.1960174190505e-169	-0.55465347083101	0.934	0.979	9.34867055246462e-165	CapillaryECs	RPS5
AC008050.1.1	1.62372193543262e-168	0.902947495318624	0.593	0.3	4.74954903333395e-164	CapillaryECs	AC008050.1
RPS3A.1	3.82460104448391e-167	-0.55015039344737	0.981	0.992	1.11873405152199e-162	CapillaryECs	RPS3A
RPL22.1	1.00684012908147e-166	-0.484380566097391	0.954	0.985	2.94510806157622e-162	CapillaryECs	RPL22
FAP.1	1.79560271425471e-165	0.519889136534734	0.435	0.166	5.25231749946645e-161	CapillaryECs	FAP
RPL37.1	4.70270812988067e-165	-0.605140733069935	0.987	0.993	1.37558915507139e-160	CapillaryECs	RPL37
GRB10	5.18162044170172e-165	0.892894444592642	0.91	0.806	1.51567579540217e-160	CapillaryECs	GRB10
RPL12.1	2.45160612653668e-163	-0.622430055914397	0.975	0.99	7.17119308073245e-159	CapillaryECs	RPL12
RPL7A.1	2.74138580783344e-162	-0.525282110953881	0.98	0.99	8.01882762649359e-158	CapillaryECs	RPL7A
RPS8.1	4.65630840421864e-161	-0.532315028081709	0.98	0.991	1.36201677131799e-156	CapillaryECs	RPS8
RPS11	5.49235672230267e-161	-0.457247412561703	0.965	0.985	1.60656926484075e-156	CapillaryECs	RPS11
NFIB.1	2.19608002398665e-159	0.555169578241031	0.986	0.967	6.42375367816335e-155	CapillaryECs	NFIB
DIAPH2.1	4.30966459276514e-157	0.64286801211251	0.899	0.783	1.26061999002973e-152	CapillaryECs	DIAPH2
HLA-E	2.17638790205386e-156	-0.409754669870935	0.981	0.996	6.36615225229774e-152	CapillaryECs	HLA-E
RPS19.1	2.56190889274205e-155	-0.580182143796809	0.977	0.995	7.49383970215976e-151	CapillaryECs	RPS19
CALCRL.1	1.96540273245686e-154	0.739828265859217	0.946	0.919	5.74899953270958e-150	CapillaryECs	CALCRL
RPL36.1	2.17527536445703e-154	-0.530864786904488	0.968	0.989	6.36289796857325e-150	CapillaryECs	RPL36
RPLP1.1	2.62927810474718e-154	-0.461540931774506	0.997	0.998	7.69090138419597e-150	CapillaryECs	RPLP1
RPL5.1	9.0262417430053e-154	-0.502926551073603	0.973	0.987	2.64026597224648e-149	CapillaryECs	RPL5
HSPG2	9.50053252483944e-154	0.662381712856098	0.969	0.946	2.77900076884079e-149	CapillaryECs	HSPG2
TSHZ2.1	1.20139058162205e-153	0.646788213325839	0.978	0.933	3.51418759030267e-149	CapillaryECs	TSHZ2
RCAN2.1	1.37310552945818e-153	0.734368973285174	0.386	0.135	4.01647098421813e-149	CapillaryECs	RCAN2
EIF4G3	1.72697871242305e-153	0.541977506629084	0.903	0.825	5.05158543170866e-149	CapillaryECs	EIF4G3
RPL37A.1	2.99483973953538e-152	-0.497810244675589	0.985	0.994	8.76020572211495e-148	CapillaryECs	RPL37A
MEF2C	1.67482315133123e-151	0.619339898239937	0.951	0.918	4.89902519995897e-147	CapillaryECs	MEF2C
RPL10A.1	6.5289998549387e-151	-0.516553083382018	0.963	0.985	1.90979774756812e-146	CapillaryECs	RPL10A
RPL31.1	2.70893997887539e-147	-0.537132467388691	0.895	0.948	7.92392033220841e-143	CapillaryECs	RPL31
EEF1A1.1	3.60056027711568e-146	-0.426281146762787	0.994	0.999	1.05319988665911e-141	CapillaryECs	EEF1A1
PICALM	3.99299390842888e-145	0.581591337464779	0.946	0.897	1.16799064815453e-140	CapillaryECs	PICALM
HECW2.1	7.50151029955103e-145	0.997714001192611	0.605	0.345	2.19426677772167e-140	CapillaryECs	HECW2
IVNS1ABP.1	8.81484590883893e-145	0.799793762035762	0.672	0.449	2.57843057679447e-140	CapillaryECs	IVNS1ABP
RPS7.1	2.56627756924672e-144	-0.478595327939014	0.965	0.987	7.50661851780357e-140	CapillaryECs	RPS7
ETS1	3.95256374486822e-144	0.740735481649059	0.881	0.765	1.1561644210114e-139	CapillaryECs	ETS1
NUPR1.1	9.02485768386621e-144	-0.617672409029535	0.337	0.589	2.6398611211077e-139	CapillaryECs	NUPR1
LINC01235	9.28526583520947e-144	0.422305660090554	0.283	0.077	2.71603310945712e-139	CapillaryECs	LINC01235
RPS6.1	2.09627601050438e-143	-0.500772487913689	0.99	0.994	6.13181695832637e-139	CapillaryECs	RPS6
RERE.1	3.89013339960967e-143	0.489312383911106	0.949	0.906	1.13790292071983e-138	CapillaryECs	RERE
CADPS2	6.11259410972433e-143	0.548796399642248	0.959	0.926	1.78799490303546e-138	CapillaryECs	CADPS2
EBF1	8.55571453176398e-143	0.658327331555935	0.936	0.848	2.50263205768628e-138	CapillaryECs	EBF1
CSGALNACT1	3.56332563230789e-142	0.644736985739236	0.937	0.882	1.04230838070638e-137	CapillaryECs	CSGALNACT1
RAI14.1	3.70230278414265e-142	0.737535161173202	0.864	0.741	1.08296058738957e-137	CapillaryECs	RAI14
PLCXD3.1	6.08259185005912e-142	-1.25879537998708	0.189	0.481	1.77921894206079e-137	CapillaryECs	PLCXD3
ZFAND3	1.61116170061713e-139	0.510453406046261	0.924	0.869	4.71280909047516e-135	CapillaryECs	ZFAND3
FBXL7.1	2.08086970187742e-139	0.626426086460586	0.911	0.814	6.08675196496164e-135	CapillaryECs	FBXL7
AC114757.1	2.19546598271307e-139	0.454494809968815	0.287	0.082	6.42195754603399e-135	CapillaryECs	AC114757.1
RPS24.1	3.16383951913279e-139	-0.436065521465014	0.988	0.995	9.25454697741531e-135	CapillaryECs	RPS24
RPS3.1	1.07686529866782e-138	-0.502503585314714	0.972	0.989	3.14993868513323e-134	CapillaryECs	RPS3
RPL14.1	1.73248768731271e-138	-0.449413553367354	0.951	0.982	5.06769973415841e-134	CapillaryECs	RPL14
RPSA	1.91613871262276e-138	-0.470919345667929	0.922	0.971	5.60489734829283e-134	CapillaryECs	RPSA
TCF12	5.81560779775696e-137	0.500425029904958	0.941	0.904	1.70112343692189e-132	CapillaryECs	TCF12
SNCG.1	9.65076526506225e-136	-0.626382492525397	0.668	0.805	2.82294534768336e-131	CapillaryECs	SNCG
RPL13A.1	1.32976874184137e-135	-0.453416892968951	0.984	0.993	3.88970654676018e-131	CapillaryECs	RPL13A
INSR.1	2.12217552473235e-134	1.26911843374395	0.834	0.701	6.2075756273946e-130	CapillaryECs	INSR
NRP1.1	2.76930518673152e-134	0.602504878432399	0.952	0.887	8.10049460170836e-130	CapillaryECs	NRP1
RPL26.1	3.34244416759388e-134	-0.51069412835297	0.978	0.992	9.77698343462886e-130	CapillaryECs	RPL26
SCARB1.1	5.42135207483561e-133	0.681360444889695	0.5	0.26	1.58579969541016e-128	CapillaryECs	SCARB1
TBCD.1	1.70462920562571e-132	0.545878614257198	0.78	0.602	4.98621088937577e-128	CapillaryECs	TBCD
RFX3	1.24468443448878e-131	0.5891587542052	0.898	0.799	3.64082643932314e-127	CapillaryECs	RFX3
NOX4	1.3061798344018e-130	0.528057031716056	0.315	0.105	3.8207066336087e-126	CapillaryECs	NOX4
EEF1D	4.13743149482048e-130	-0.454829072697697	0.901	0.952	1.21024008654994e-125	CapillaryECs	EEF1D
C7.1	5.50646520415264e-130	-0.893921285357934	0.228	0.505	1.61069613686669e-125	CapillaryECs	C7
RPL38.1	1.19964389417945e-129	-0.507766034578066	0.942	0.976	3.5090783548643e-125	CapillaryECs	RPL38
ITGA6.1	7.81082142596308e-129	0.609945826627769	0.941	0.891	2.28474337530846e-124	CapillaryECs	ITGA6
EHD4.1	1.39164673979976e-128	0.561603749070179	0.892	0.788	4.07070587858827e-124	CapillaryECs	EHD4
PLAT.1	1.88221710237896e-128	-1.45788632535496	0.465	0.671	5.50567324616869e-124	CapillaryECs	PLAT
EXOC3L2.1	1.94974706954056e-128	0.458721389016425	0.432	0.192	5.7032051531131e-124	CapillaryECs	EXOC3L2
RPL15.1	2.34358391379275e-126	-0.434506817238317	0.973	0.991	6.85521730623518e-122	CapillaryECs	RPL15
TBC1D22A	6.96423179488808e-126	0.506698754958705	0.881	0.777	2.03710744232271e-121	CapillaryECs	TBC1D22A
RACK1.1	9.28885969171147e-126	-0.451333466861143	0.951	0.981	2.71708434842252e-121	CapillaryECs	RACK1
RPL27	3.0623056313438e-125	-0.441192765460639	0.926	0.964	8.95755020224375e-121	CapillaryECs	RPL27
PTK2	3.11038807447627e-125	0.422140634565755	0.951	0.92	9.09819615665055e-121	CapillaryECs	PTK2
AKAP13.1	3.95192495249441e-125	0.548088332876647	0.911	0.846	1.15597756785414e-120	CapillaryECs	AKAP13
SLCO2A1.1	1.89470913555822e-124	0.926082585193602	0.824	0.678	5.54221369242134e-120	CapillaryECs	SLCO2A1
ITIH5	3.55123109308883e-124	0.662662842065591	0.419	0.188	1.03877060703941e-119	CapillaryECs	ITIH5
RPS16	1.29736545574693e-121	-0.419254297494684	0.944	0.983	3.79492369460536e-117	CapillaryECs	RPS16
BTG1.1	3.99208899514931e-121	-0.526696752190686	0.897	0.952	1.16772595197113e-116	CapillaryECs	BTG1
UBA52	4.41718373789295e-121	-0.413057879530377	0.929	0.973	1.29207041517107e-116	CapillaryECs	UBA52
PCDH17.1	9.72360965857719e-121	0.788399087816415	0.804	0.649	2.84425306123041e-116	CapillaryECs	PCDH17
S100A10.1	2.47953831676461e-120	-0.596044141266924	0.893	0.954	7.25289753036815e-116	CapillaryECs	S100A10
CMIP	3.72996888207662e-119	0.532647131176561	0.918	0.877	1.09105319769623e-114	CapillaryECs	CMIP
GPM6A.1	3.73560534724293e-119	-0.688087654263006	0.46	0.736	1.09270192012203e-114	CapillaryECs	GPM6A
NAV1.1	6.78632782159493e-119	0.565814757104179	0.741	0.532	1.98506875109473e-114	CapillaryECs	NAV1
KLHL5.1	1.81428645776341e-118	0.570356169795621	0.742	0.536	5.30696931760374e-114	CapillaryECs	KLHL5
RPL18A.1	2.84975343695834e-118	-0.424785408019948	0.97	0.99	8.33581377844685e-114	CapillaryECs	RPL18A
RAPGEF2.1	3.15694502464767e-118	0.618839549587666	0.912	0.813	9.2343798915969e-114	CapillaryECs	RAPGEF2
C1orf54	2.02837426125287e-117	0.4723930320473	0.637	0.4	5.93319755159077e-113	CapillaryECs	C1orf54
DISC1.1	3.76714289748775e-117	0.600674689675569	0.807	0.661	1.10192696894414e-112	CapillaryECs	DISC1
DGKD	2.37239217820677e-116	0.41656156920103	0.39	0.169	6.93948436047263e-112	CapillaryECs	DGKD
A2M.1	3.76631055529099e-116	0.480951189783477	0.975	0.982	1.10168350052817e-111	CapillaryECs	A2M
EPAS1.1	5.41774982517146e-116	0.50344524348115	0.981	0.97	1.5847460013609e-111	CapillaryECs	EPAS1
SFMBT2	3.80845114179608e-115	0.575324168272198	0.838	0.721	1.11401004348677e-110	CapillaryECs	SFMBT2
ELMO1.1	5.46854655358386e-115	0.43673407756031	0.981	0.953	1.59960455238882e-110	CapillaryECs	ELMO1
SEC14L1.1	1.48535102139218e-114	0.476279749393086	0.914	0.861	4.34480027267428e-110	CapillaryECs	SEC14L1
MCTP1.1	1.77384758926306e-114	0.72179052363944	0.955	0.915	5.18868158335338e-110	CapillaryECs	MCTP1
DGKH	2.36725481802486e-114	0.568171548625265	0.838	0.694	6.92445706820452e-110	CapillaryECs	DGKH
RPS20.1	4.01528025339371e-113	-0.446853572543651	0.939	0.974	1.17450962692019e-108	CapillaryECs	RPS20
MLEC	4.81516807024989e-112	0.662849498824177	0.67	0.492	1.40848481222879e-107	CapillaryECs	MLEC
RPS2.1	2.06048477661333e-111	-0.490079141305888	0.989	0.994	6.02712402007166e-107	CapillaryECs	RPS2
RPL39.1	4.22523091194936e-111	-0.454212460200321	0.964	0.987	1.23592229405431e-106	CapillaryECs	RPL39
MYO1B.1	6.00434836124838e-111	0.655698763713607	0.6	0.383	1.75633193914876e-106	CapillaryECs	MYO1B
RPL36AL	2.08114922447736e-110	-0.434491771215881	0.801	0.894	6.08756959651872e-106	CapillaryECs	RPL36AL
RIN3	3.57128438028536e-110	0.493507371985965	0.595	0.363	1.04463639407727e-105	CapillaryECs	RIN3
KYNU.1	4.02484365042813e-110	0.807945036861792	0.521	0.285	1.17730701618673e-105	CapillaryECs	KYNU
DNASE1L3.1	5.36291678725306e-110	-1.37562340641894	0.314	0.548	1.56870678943939e-105	CapillaryECs	DNASE1L3
KCTD12.1	1.41294493775419e-109	-0.535230972559598	0.769	0.889	4.1330052374248e-105	CapillaryECs	KCTD12
NR5A2.1	3.34347708872589e-109	0.638519658531429	0.841	0.7	9.78000483223211e-105	CapillaryECs	NR5A2
LRMP	1.10727031355002e-108	0.334830956511247	0.315	0.118	3.23887639416517e-104	CapillaryECs	LRMP
COMMD6.1	2.37441382513115e-108	-0.453901132629811	0.756	0.857	6.94539787989114e-104	CapillaryECs	COMMD6
ASAP1.1	2.39147486305218e-108	0.382669849246573	0.975	0.954	6.99530312191393e-104	CapillaryECs	ASAP1
ABLIM2	3.79444607080197e-108	0.52566598169027	0.603	0.378	1.10991342017028e-103	CapillaryECs	ABLIM2
CACNA1C.1	5.79608263883816e-108	0.823419255290327	0.745	0.579	1.69541213268655e-103	CapillaryECs	CACNA1C
SIPA1L2.1	7.17550611335477e-108	0.546446228045367	0.423	0.197	2.0989072932174e-103	CapillaryECs	SIPA1L2
SNHG7	1.55893026356682e-107	-0.488255773497214	0.788	0.894	4.56002691395931e-103	CapillaryECs	SNHG7
NOP53.1	2.19349694516076e-107	-0.463193155124094	0.866	0.93	6.41619791428973e-103	CapillaryECs	NOP53
UBC	3.38740633125781e-107	-0.389472804737052	0.945	0.979	9.90850225956223e-103	CapillaryECs	UBC
MACF1	4.33406429300769e-107	0.393052536135804	0.964	0.941	1.26775714634768e-102	CapillaryECs	MACF1
P2RY8	1.20462804661611e-106	0.406038356243093	0.333	0.132	3.52365749915679e-102	CapillaryECs	P2RY8
NOTCH4.1	5.29916366329996e-106	0.512758851960813	0.698	0.478	1.55005836315187e-101	CapillaryECs	NOTCH4
PXDN	1.11031153818382e-105	0.549403947202719	0.546	0.318	3.24777228034148e-101	CapillaryECs	PXDN
FNDC3B.1	2.06018835133059e-105	0.55463819312127	0.892	0.818	6.02625694647711e-101	CapillaryECs	FNDC3B
ANXA2	2.16029742046003e-105	-0.413181899435419	0.918	0.963	6.31908598458764e-101	CapillaryECs	ANXA2
CAMK1D.1	6.20362717157175e-105	0.803572660155505	0.711	0.541	1.81462298395645e-100	CapillaryECs	CAMK1D
MYO1E.1	8.37006449245244e-105	0.62479339875081	0.873	0.762	2.44832756468726e-100	CapillaryECs	MYO1E
STIM2	1.6388001266365e-104	0.485432812200027	0.826	0.695	4.79365425042444e-100	CapillaryECs	STIM2
TTC28.1	2.22827194438199e-104	0.408686769770469	0.944	0.905	6.51791826451175e-100	CapillaryECs	TTC28
NEAT1	2.73490383381942e-104	0.474608817111205	0.989	0.98	7.9998672043052e-100	CapillaryECs	NEAT1
ARHGAP29	2.353213018168e-103	0.443607590994151	0.93	0.908	6.88338339944321e-99	CapillaryECs	ARHGAP29
EDF1	2.48984034828131e-103	-0.410010486243901	0.809	0.888	7.28303200275766e-99	CapillaryECs	EDF1
RBPMS	3.70450355069892e-103	0.575557514045096	0.856	0.772	1.08360433361494e-98	CapillaryECs	RBPMS
PRDM1	8.70945617888478e-103	0.368008573370861	0.346	0.145	2.54760302688559e-98	CapillaryECs	PRDM1
FRYL.1	1.15656286717506e-102	0.408917885412015	0.924	0.874	3.38306204277377e-98	CapillaryECs	FRYL
FBXO31.1	1.59198482668974e-102	0.532061284991457	0.72	0.51	4.65671481655017e-98	CapillaryECs	FBXO31
RPL7.1	3.09538972516289e-102	-0.415429950119837	0.95	0.978	9.05432448507398e-98	CapillaryECs	RPL7
KCNQ1	9.1769085929398e-102	0.312082766554701	0.269	0.093	2.68433753252082e-97	CapillaryECs	KCNQ1
THSD7A.1	1.54011548396483e-101	0.575815373079708	0.93	0.886	4.50499180214552e-97	CapillaryECs	THSD7A
NPC2.1	1.89987069984641e-100	-0.533840565341191	0.741	0.848	5.55731178412074e-96	CapillaryECs	NPC2
ATP11A.1	6.05902686857965e-100	0.515466301559079	0.851	0.725	1.77232594932823e-95	CapillaryECs	ATP11A
LRMDA	1.22662898879509e-99	0.435918821552147	0.981	0.966	3.58801245512451e-95	CapillaryECs	LRMDA
ST8SIA4.1	1.01902481187053e-98	0.515876904533165	0.573	0.364	2.98074947720249e-94	CapillaryECs	ST8SIA4
CIRBP.1	1.06767872439927e-98	-0.391910922338878	0.85	0.917	3.12306703674031e-94	CapillaryECs	CIRBP
MAFB.1	1.24069048715404e-98	-0.898321384990915	0.133	0.34	3.62914374397429e-94	CapillaryECs	MAFB
DOCK1.1	2.49344276701464e-98	0.390940776645407	0.918	0.858	7.29356943779454e-94	CapillaryECs	DOCK1
ZBTB20	3.65165580097537e-98	0.39167024174957	0.987	0.978	1.0681458383433e-93	CapillaryECs	ZBTB20
CBLB.1	5.807940422597e-98	0.622433777965862	0.873	0.777	1.69888065301385e-93	CapillaryECs	CBLB
RFLNB.1	8.10146788215543e-98	0.548619803066046	0.567	0.361	2.36976037020928e-93	CapillaryECs	RFLNB
JARID2	5.09811215421479e-97	0.516821585285457	0.773	0.618	1.49124878622937e-92	CapillaryECs	JARID2
CYTH1.1	1.30331997534758e-96	0.549371486828879	0.853	0.767	3.8123412598892e-92	CapillaryECs	CYTH1
AC119674.1	1.33200706885774e-96	0.452663973664165	0.321	0.134	3.89625387711577e-92	CapillaryECs	AC119674.1
TIMP1.1	1.92792759033031e-96	-0.745944471972737	0.809	0.882	5.6393809944752e-92	CapillaryECs	TIMP1
PEBP1	2.46030172789645e-96	-0.405458442688087	0.712	0.819	7.19662858426991e-92	CapillaryECs	PEBP1
RPS29.1	4.8839308950807e-96	-0.511081207228546	0.959	0.984	1.42859862612005e-91	CapillaryECs	RPS29
DLEU2.1	2.85584223336163e-95	0.526777780444852	0.854	0.766	8.35362411680612e-91	CapillaryECs	DLEU2
CACHD1.1	4.84008344216484e-95	0.602271339658473	0.894	0.779	1.41577280766764e-90	CapillaryECs	CACHD1
MYL12B.1	7.51147823933348e-95	-0.39678094470292	0.856	0.933	2.19718249978744e-90	CapillaryECs	MYL12B
PTMS	1.42176604962652e-94	-0.415144384717731	0.795	0.884	4.15880787176253e-90	CapillaryECs	PTMS
NR2F2.1	1.70169897308968e-94	-0.538125203110333	0.683	0.795	4.97763966618462e-90	CapillaryECs	NR2F2
DOCK9.1	9.33846154529946e-94	0.427811625487272	0.967	0.951	2.73159338661555e-89	CapillaryECs	DOCK9
BTF3.1	1.07502826293186e-93	-0.364723684868566	0.893	0.951	3.14456517190197e-89	CapillaryECs	BTF3
RPL28.1	1.96400621488588e-93	-0.353015988566849	0.984	0.993	5.74491457916269e-89	CapillaryECs	RPL28
SPARC.1	2.55501284378928e-93	0.632027546130461	0.914	0.882	7.47366806936803e-89	CapillaryECs	SPARC
SPRED2	4.85044373423572e-93	0.538318001098069	0.606	0.392	1.41880329670129e-88	CapillaryECs	SPRED2
LRRC8C	5.75274146048612e-93	0.51252185964744	0.713	0.533	1.6827344046068e-88	CapillaryECs	LRRC8C
HINT1	6.68010534310907e-93	-0.384486587112828	0.839	0.911	1.95399761391283e-88	CapillaryECs	HINT1
CPE	7.07543098077474e-93	-0.811262669660802	0.087	0.282	2.06963431618642e-88	CapillaryECs	CPE
ARL4A.1	2.90299175361727e-92	-0.448634697164015	0.753	0.864	8.49154117850588e-88	CapillaryECs	ARL4A
SIK3	2.93710536019407e-92	0.511630126618876	0.881	0.788	8.59132688910369e-88	CapillaryECs	SIK3
PLCL2.1	3.35295921294985e-92	0.382309720819306	0.387	0.184	9.80774099379961e-88	CapillaryECs	PLCL2
YBX1	3.84720879447367e-92	-0.378257995654298	0.875	0.94	1.12534704447149e-87	CapillaryECs	YBX1
STK3	6.99799188066499e-92	0.441395321943477	0.869	0.768	2.04698260501332e-87	CapillaryECs	STK3
CYP1B1	1.08094054308721e-91	-0.604406579721805	0.201	0.422	3.16185918258439e-87	CapillaryECs	CYP1B1
RPL23.1	1.28465742922704e-91	-0.373660112996518	0.938	0.974	3.75775144623202e-87	CapillaryECs	RPL23
CYYR1	6.18042687298673e-91	0.453308154133056	0.959	0.928	1.80783666461735e-86	CapillaryECs	CYYR1
EEF1B2.1	6.88253530144486e-91	-0.426652564543258	0.889	0.942	2.01321040102564e-86	CapillaryECs	EEF1B2
GSK3B	2.07795311541427e-90	0.404874796248871	0.844	0.741	6.07822065789827e-86	CapillaryECs	GSK3B
AHR	5.3206547211383e-90	0.560522085242358	0.817	0.698	1.55634471248017e-85	CapillaryECs	AHR
NDST1.1	7.36824535935617e-90	0.395627271334121	0.674	0.48	2.15528545006527e-85	CapillaryECs	NDST1
IQSEC1	9.74596809407274e-90	0.533974247742849	0.664	0.493	2.85079312719722e-85	CapillaryECs	IQSEC1
FABP4.1	1.39524743493474e-89	-1.20013711572789	0.103	0.304	4.08123827192761e-85	CapillaryECs	FABP4
HRH1	1.19473846672933e-88	0.56849962099392	0.585	0.394	3.49472948902995e-84	CapillaryECs	HRH1
RPS28.1	4.34954141058002e-88	-0.395303888676346	0.986	0.996	1.27228435800876e-83	CapillaryECs	RPS28
CST3.1	4.3732001570728e-88	-0.388558304997297	0.91	0.964	1.27920477794537e-83	CapillaryECs	CST3
JMJD1C	7.64514010520476e-88	0.443050835192899	0.957	0.923	2.23627993217344e-83	CapillaryECs	JMJD1C
SCARA3.1	1.11699289704547e-87	-0.395300806310652	0.149	0.356	3.26731592314771e-83	CapillaryECs	SCARA3
PDGFD.1	1.56247465454544e-87	1.14022727420991	0.446	0.246	4.57039461201085e-83	CapillaryECs	PDGFD
RPL6.1	3.94197717319861e-87	-0.344549688390495	0.969	0.986	1.15306774293233e-82	CapillaryECs	RPL6
SWAP70.1	4.03488365459068e-87	0.37985755752206	0.889	0.822	1.18024381780432e-82	CapillaryECs	SWAP70
AKR1C3.1	4.30765375695012e-87	-0.537757295469874	0.586	0.718	1.26003180044548e-82	CapillaryECs	AKR1C3
HIPK3.1	1.61893599786114e-86	0.498941770634292	0.929	0.875	4.73554968734362e-82	CapillaryECs	HIPK3
MGAT4A.1	1.71336928599907e-86	0.423845313937252	0.834	0.72	5.01177649847589e-82	CapillaryECs	MGAT4A
ARHGEF12	2.40403157695641e-86	0.395248876651822	0.85	0.764	7.0320327657552e-82	CapillaryECs	ARHGEF12
NLRC5	7.40457265210269e-86	0.445424545340034	0.708	0.514	2.16591154646656e-81	CapillaryECs	NLRC5
INPP5A	1.57331040892321e-85	0.389037502215287	0.532	0.324	4.60209027714127e-81	CapillaryECs	INPP5A
PTPRM.1	1.47554556473861e-84	0.397008903925651	0.991	0.978	4.3161183314169e-80	CapillaryECs	PTPRM
DCLK2.1	2.0410005573884e-84	0.540412565184139	0.664	0.48	5.97013073041681e-80	CapillaryECs	DCLK2
RGCC	3.83274313862214e-84	1.03202299119341	0.532	0.336	1.12111569547836e-79	CapillaryECs	RGCC
KCNK5	8.60878732182442e-84	0.384994598387953	0.345	0.165	2.51815637950686e-79	CapillaryECs	KCNK5
H3F3B	1.27710298833621e-83	-0.349652003969422	0.941	0.975	3.73565395118226e-79	CapillaryECs	H3F3B
TMEM255B.1	2.02249222756376e-83	0.376805883902148	0.717	0.547	5.91599201484676e-79	CapillaryECs	TMEM255B
OSMR	3.22593283577348e-83	0.621204581557803	0.78	0.654	9.43617613792102e-79	CapillaryECs	OSMR
PKD1L1.1	3.92303916238492e-83	0.59691544229844	0.442	0.242	1.14752818538921e-78	CapillaryECs	PKD1L1
NPM1.1	1.44565033783417e-82	-0.358336261389077	0.871	0.937	4.22867180319872e-78	CapillaryECs	NPM1
EPB41L4A.1	2.08681988125386e-82	0.521885123946524	0.901	0.819	6.10415683465567e-78	CapillaryECs	EPB41L4A
ZNF385D.1	2.23994119838249e-82	0.740349102855013	0.898	0.858	6.55205199938863e-78	CapillaryECs	ZNF385D
AL583785.1	2.81130652897825e-82	0.716742586499709	0.452	0.257	8.22335272791428e-78	CapillaryECs	AL583785.1
PPP1R12A	5.75124995913682e-82	0.370098757764316	0.879	0.818	1.68229812554711e-77	CapillaryECs	PPP1R12A
AGAP1.1	6.9556354640088e-82	0.457281325087791	0.767	0.624	2.03459292957721e-77	CapillaryECs	AGAP1
CCDC178	1.13110041876152e-81	0.61343604322015	0.603	0.42	3.30858183491931e-77	CapillaryECs	CCDC178
ITGA8	1.93678467368627e-81	0.530194348879236	0.322	0.151	5.6652888489997e-77	CapillaryECs	ITGA8
RBFOX2.1	3.38756448793584e-81	0.380544373806162	0.901	0.849	9.90896488366111e-77	CapillaryECs	RBFOX2
PERP.1	4.15809254748073e-81	-0.359004278746333	0.376	0.588	1.21628365106359e-76	CapillaryECs	PERP
MYO18A	4.29673264980243e-81	0.365141332755969	0.576	0.378	1.25683726739371e-76	CapillaryECs	MYO18A
SPTBN1	4.82197863306995e-81	0.370028315364223	0.979	0.975	1.41047696995929e-76	CapillaryECs	SPTBN1
SASH1.1	8.88212464581254e-81	0.39089830623158	0.956	0.933	2.59811028014662e-76	CapillaryECs	SASH1
SMAD1.1	1.06014675867561e-80	0.526351628058273	0.829	0.725	3.10103528380202e-76	CapillaryECs	SMAD1
TM4SF1.1	6.02157267444048e-80	-0.661677028911053	0.803	0.885	1.76137022300058e-75	CapillaryECs	TM4SF1
PIK3R3.1	6.69307513953636e-80	0.634113990130316	0.837	0.719	1.95779140906578e-75	CapillaryECs	PIK3R3
RP1	2.60185352632474e-79	0.501162947196729	0.343	0.167	7.61068174985249e-75	CapillaryECs	RP1
PPDPF	6.79643731713584e-79	-0.3617546325612	0.68	0.786	1.98802587963541e-74	CapillaryECs	PPDPF
NUMB	8.9550100074725e-79	0.366249948829225	0.866	0.786	2.61942997728578e-74	CapillaryECs	NUMB
ETS2.1	1.34228479457526e-78	0.404440609775917	0.921	0.877	3.92631725261209e-74	CapillaryECs	ETS2
TXNIP	1.46072989433638e-78	-0.357252770749964	0.941	0.983	4.27278101392334e-74	CapillaryECs	TXNIP
ARHGAP31.1	2.29101302665941e-78	0.387946922639372	0.937	0.894	6.70144220428145e-74	CapillaryECs	ARHGAP31
SRGAP2	2.62360811667444e-78	0.392438046205182	0.753	0.606	7.67431610208441e-74	CapillaryECs	SRGAP2
DLC1.1	2.87901003610574e-78	0.564657797080244	0.8	0.685	8.42139225661291e-74	CapillaryECs	DLC1
RAPGEF1.1	3.5736088794918e-78	0.42583026131565	0.854	0.763	1.04531633334014e-73	CapillaryECs	RAPGEF1
PDE4D	5.42535741574606e-78	0.466476799810318	0.951	0.91	1.58697129767988e-73	CapillaryECs	PDE4D
PREX1.1	6.38637877177804e-78	0.507922396984083	0.458	0.26	1.8680796545328e-73	CapillaryECs	PREX1
UBE2E2.1	6.56309219780728e-78	0.547540415321732	0.819	0.712	1.91977009878061e-73	CapillaryECs	UBE2E2
VWA1.1	1.0721351349443e-77	0.558551170155872	0.718	0.571	3.13610248322556e-73	CapillaryECs	VWA1
RIN2.1	2.60961904300493e-77	0.511798842556235	0.846	0.735	7.63339666269372e-73	CapillaryECs	RIN2
JAK1	3.65939272230375e-77	0.34449888851722	0.891	0.85	1.07040896520107e-72	CapillaryECs	JAK1
RPS10.1	5.23670180640871e-77	-0.727927318528415	0.822	0.893	1.53178764539261e-72	CapillaryECs	RPS10
DNM3.1	6.38357922330261e-77	0.484992261324399	0.943	0.858	1.86726075860825e-72	CapillaryECs	DNM3
MAST4.1	1.4525102890932e-76	0.366860385904739	0.878	0.778	4.24873784662653e-72	CapillaryECs	MAST4
NNMT.1	1.50446403369854e-76	-0.466039709157338	0.702	0.805	4.40070774497159e-72	CapillaryECs	NNMT
CCNY.1	1.85605341630068e-76	0.397638976486013	0.898	0.827	5.42914184802113e-72	CapillaryECs	CCNY
ARID1B	1.01686845225658e-75	0.349105487346822	0.939	0.896	2.97444190969572e-71	CapillaryECs	ARID1B
TSPAN13.1	1.35203580849715e-75	0.3359749300376	0.567	0.369	3.95483994343502e-71	CapillaryECs	TSPAN13
SH3TC1	1.39474321777051e-75	0.295275855964119	0.43	0.236	4.07976338630051e-71	CapillaryECs	SH3TC1
SHANK3	2.33811694174546e-75	0.367967991824998	0.919	0.852	6.83922586629964e-71	CapillaryECs	SHANK3
SORBS2.1	4.23412932337954e-75	0.575438712450151	0.818	0.694	1.23852516838175e-70	CapillaryECs	SORBS2
HLA-DPA1.1	5.89825965972573e-74	-0.521307278521028	0.863	0.902	1.72529993306637e-69	CapillaryECs	HLA-DPA1
RAPGEF4.1	5.98138981481229e-74	0.544653118037514	0.903	0.843	1.74961633473074e-69	CapillaryECs	RAPGEF4
CCDC3.1	6.06154874393513e-74	0.758715658648318	0.732	0.62	1.77306362308846e-69	CapillaryECs	CCDC3
ZFAS1.1	6.53018108582884e-74	-0.388923199370822	0.808	0.871	1.91014326941579e-69	CapillaryECs	ZFAS1
CLEC3B	7.25822161188754e-74	-0.466413490065018	0.149	0.329	2.12310240369322e-69	CapillaryECs	CLEC3B
FBLN2.1	7.80281514008483e-74	-0.507376180705237	0.329	0.54	2.28240145662621e-69	CapillaryECs	FBLN2
APLNR.1	8.50922158524804e-74	0.493443757202497	0.39	0.209	2.4890324059009e-69	CapillaryECs	APLNR
LNX1	8.55275409288638e-74	0.539201147079273	0.268	0.115	2.5017660997102e-69	CapillaryECs	LNX1
MAP4K4	9.31343718245263e-74	0.405011979363465	0.862	0.789	2.72427351023922e-69	CapillaryECs	MAP4K4
STK10.1	1.85955592177984e-73	0.328966772162094	0.598	0.404	5.43938702679822e-69	CapillaryECs	STK10
FLI1.1	2.10364136671444e-73	0.414889680476973	0.945	0.914	6.15336136177641e-69	CapillaryECs	FLI1
APP	2.14338486527163e-73	0.38134332203233	0.963	0.958	6.26961506940604e-69	CapillaryECs	APP
MYL6.1	2.57566634988607e-73	-0.307880640921556	0.923	0.974	7.53408164005173e-69	CapillaryECs	MYL6
RSPO3.1	2.82039551132592e-73	-0.364400536031211	0.092	0.265	8.24993891017945e-69	CapillaryECs	RSPO3
RHOJ.1	3.29584549127492e-73	0.518311244099474	0.85	0.785	9.64067764652827e-69	CapillaryECs	RHOJ
RPLP0.1	3.41006173183102e-73	-0.342077576687757	0.951	0.977	9.9747715717789e-69	CapillaryECs	RPLP0
DUSP1	4.2934229543629e-73	-0.450109925521669	0.842	0.892	1.25586914838069e-68	CapillaryECs	DUSP1
CLASP1	4.80071115108001e-73	0.388879417715389	0.819	0.703	1.40425601880241e-68	CapillaryECs	CLASP1
LDB2.1	5.3146761302806e-73	0.383221553036552	0.994	0.983	1.55459591486838e-68	CapillaryECs	LDB2
GSTP1	1.1915241965759e-72	-0.333253705402639	0.799	0.88	3.48532742740417e-68	CapillaryECs	GSTP1
CCL14.1	1.72848673820424e-72	-0.970038423533403	0.733	0.786	5.05599655792122e-68	CapillaryECs	CCL14
TBC1D5	1.80244057955118e-72	0.378898829634485	0.929	0.889	5.27231893924516e-68	CapillaryECs	TBC1D5
GRK5	1.90480770671514e-72	0.447851486551768	0.813	0.684	5.57175302291245e-68	CapillaryECs	GRK5
WNK1.1	1.96324100309447e-72	0.444829160509	0.92	0.857	5.74267625815164e-68	CapillaryECs	WNK1
ARHGAP18	3.14491065552808e-72	0.481110131906055	0.643	0.463	9.19917815848519e-68	CapillaryECs	ARHGAP18
HLA-DRA.1	4.04731795701113e-72	-0.531820534015884	0.911	0.941	1.18388097560533e-67	CapillaryECs	HLA-DRA
CCNI.1	4.70384073585252e-72	-0.340557628028776	0.877	0.932	1.37592045364422e-67	CapillaryECs	CCNI
AC093515.1	6.32327036935213e-72	0.56428739699061	0.269	0.118	1.84961981573919e-67	CapillaryECs	AC093515.1
AOPEP.1	1.53665982748705e-71	0.537311303217112	0.662	0.511	4.49488366138238e-67	CapillaryECs	AOPEP
RDX.1	2.39086413961002e-71	0.423689998912058	0.923	0.915	6.99351669477327e-67	CapillaryECs	RDX
PTBP2	2.98068855311289e-71	0.36380195611569	0.781	0.664	8.7188120867105e-67	CapillaryECs	PTBP2
NRIP1	3.58155937764518e-71	0.434539057072508	0.71	0.562	1.04764193355499e-66	CapillaryECs	NRIP1
COL3A1	7.22804048639188e-71	-0.540530118498812	0.093	0.256	2.11427412267449e-66	CapillaryECs	COL3A1
NXN.1	8.80988357778352e-70	0.412826671071739	0.875	0.795	2.57697904533746e-65	CapillaryECs	NXN
ZNF423.1	9.00588796188753e-70	0.408517889734105	0.718	0.569	2.63431228773172e-65	CapillaryECs	ZNF423
ACTG1	1.76804848575423e-69	-0.319969102100786	0.945	0.982	5.17171862567969e-65	CapillaryECs	ACTG1
MIR181A1HG.1	1.94858842356314e-69	0.37393584079915	0.422	0.238	5.69981599776453e-65	CapillaryECs	MIR181A1HG
TFPI.1	3.13740498027847e-69	-0.536387626816041	0.676	0.805	9.17722330781256e-65	CapillaryECs	TFPI
RB1	4.61376483484025e-69	0.405690344803262	0.882	0.807	1.34957235183912e-64	CapillaryECs	RB1
SH3RF3.1	7.79734828080381e-69	0.505989818693335	0.76	0.633	2.28080234561792e-64	CapillaryECs	SH3RF3
SUMO2	9.43181030346893e-69	-0.310250061810323	0.829	0.909	2.7588988318677e-64	CapillaryECs	SUMO2
SELENOM	9.59237937762626e-69	-0.361094275765161	0.724	0.818	2.80586689174946e-64	CapillaryECs	SELENOM
LARGE1.1	9.77471071016879e-69	0.444204751055116	0.607	0.431	2.85920062983147e-64	CapillaryECs	LARGE1
PTPRG.1	1.3179283674083e-68	0.830116464792801	0.924	0.887	3.85507226750601e-64	CapillaryECs	PTPRG
DIP2B	1.55108550882622e-68	0.378084736046075	0.758	0.609	4.53708022186759e-64	CapillaryECs	DIP2B
HLA-DRB5.1	2.19161120334299e-68	-0.499338261147088	0.755	0.836	6.41068193089858e-64	CapillaryECs	HLA-DRB5
EIF3K	2.27055710560033e-68	-0.340207943062668	0.791	0.873	6.64160658959151e-64	CapillaryECs	EIF3K
COL6A2	3.10443123500834e-68	0.276707942919827	0.297	0.139	9.08077180552291e-64	CapillaryECs	COL6A2
THSD4.1	3.35263614918006e-68	-1.12559053114885	0.25	0.413	9.80679599996659e-64	CapillaryECs	THSD4
FN1.1	4.9690232884945e-68	-1.20304470389047	0.271	0.436	1.45348900211753e-63	CapillaryECs	FN1
MRTFA	5.52241723848778e-68	0.380675880424693	0.549	0.367	1.61536226643006e-63	CapillaryECs	MRTFA
BIRC6	1.5710921254528e-67	0.33632308741025	0.906	0.85	4.595601576162e-63	CapillaryECs	BIRC6
INHBB	1.5907042135295e-67	0.425231969863682	0.399	0.227	4.65296889499513e-63	CapillaryECs	INHBB
PLXNA4.1	2.29624052850074e-67	-0.569278235134897	0.206	0.397	6.71673316991751e-63	CapillaryECs	PLXNA4
RFTN1.1	2.31081707566179e-67	0.393833481779614	0.679	0.491	6.7593710280183e-63	CapillaryECs	RFTN1
AKAP12.1	4.49606372389164e-67	-0.688087164525254	0.314	0.503	1.31514359987554e-62	CapillaryECs	AKAP12
WDFY1	4.65293683828188e-67	0.39801789606669	0.711	0.554	1.36103055456583e-62	CapillaryECs	WDFY1
TSPO.1	7.88246181401466e-67	-0.35827200351073	0.754	0.841	2.30569890521743e-62	CapillaryECs	TSPO
GPX4	9.13047825093967e-67	-0.34652827760424	0.754	0.85	2.67075619318236e-62	CapillaryECs	GPX4
GJA1.1	9.98575597156443e-67	0.375628134293841	0.589	0.405	2.92093347924231e-62	CapillaryECs	GJA1
FOXC1	1.1872192105308e-66	-0.392451890215466	0.592	0.699	3.47273491272365e-62	CapillaryECs	FOXC1
LTC4S.1	1.23717484498147e-66	-0.444126974082816	0.29	0.461	3.6188601390553e-62	CapillaryECs	LTC4S
AC083855.2	1.69214017493457e-66	0.280352108918428	0.345	0.177	4.94967922570112e-62	CapillaryECs	AC083855.2
SERINC5	1.76540322794058e-66	0.44775643910623	0.636	0.466	5.16398098204898e-62	CapillaryECs	SERINC5
PDE8A	1.98999767159687e-66	0.405905287327058	0.785	0.668	5.82094218918801e-62	CapillaryECs	PDE8A
RBMS1	2.17431491876658e-66	0.370772315780574	0.882	0.815	6.36008856888414e-62	CapillaryECs	RBMS1
HLA-DPB1.1	2.7873508658989e-66	-0.564467319163157	0.847	0.885	8.15328001784087e-62	CapillaryECs	HLA-DPB1
BRI3	3.26263682122113e-66	-0.326226412194762	0.806	0.885	9.54353896575393e-62	CapillaryECs	BRI3
PPP3R1	3.9873178290539e-66	0.514066800613236	0.657	0.508	1.16633033817656e-61	CapillaryECs	PPP3R1
COX7C	1.21631918920535e-65	-0.317614571578799	0.834	0.906	3.55785526034456e-61	CapillaryECs	COX7C
ERG	1.23077641496573e-65	0.339939541408198	0.961	0.939	3.60014409141626e-61	CapillaryECs	ERG
ADGRL2.1	1.81401946534603e-65	0.452114829042742	0.855	0.757	5.30618833808368e-61	CapillaryECs	ADGRL2
CD34.1	1.83066814526657e-65	0.363412433716616	0.902	0.857	5.35488739171924e-61	CapillaryECs	CD34
ATP5MC2	1.84527941681432e-65	-0.33123233327273	0.811	0.889	5.39762682212356e-61	CapillaryECs	ATP5MC2
LAMA5	2.52299693385591e-65	0.328146883866332	0.68	0.505	7.38001833122193e-61	CapillaryECs	LAMA5
FAM167B.1	2.72497758241012e-65	0.333713038375175	0.431	0.255	7.97083192630783e-61	CapillaryECs	FAM167B
DIPK2B.1	2.75448722262091e-65	0.473886107576385	0.663	0.5	8.05715057488841e-61	CapillaryECs	DIPK2B
HERC4	6.76898868766366e-65	0.346541364799283	0.849	0.745	1.9799968810285e-60	CapillaryECs	HERC4
MDK	7.00908813529733e-65	-0.373277892315762	0.616	0.742	2.05022837045582e-60	CapillaryECs	MDK
VPS13B	8.48573235382335e-65	0.32711147561748	0.875	0.793	2.48216157081687e-60	CapillaryECs	VPS13B
GPCPD1.1	9.21222421815048e-65	0.415709835485194	0.753	0.622	2.6946677060512e-60	CapillaryECs	GPCPD1
HIF1A.1	9.23490278177172e-65	0.478460642460006	0.721	0.593	2.70130141269604e-60	CapillaryECs	HIF1A
MATN2.1	9.62639440278e-65	0.472215991788462	0.529	0.357	2.81581662675718e-60	CapillaryECs	MATN2
ERBIN	1.07190377956733e-64	0.350164954446885	0.838	0.746	3.13542574561239e-60	CapillaryECs	ERBIN
EXOC4	1.1015261222691e-64	0.32927921145074	0.928	0.89	3.22207406024934e-60	CapillaryECs	EXOC4
GIMAP7	1.12672273945451e-64	-0.387474396102463	0.852	0.918	3.29577668517837e-60	CapillaryECs	GIMAP7
TMSB10.1	1.19921506732896e-64	-0.362436956826452	0.979	0.995	3.50782399344394e-60	CapillaryECs	TMSB10
IGKC.1	1.65865883016113e-64	0.58401893047597	0.932	0.89	4.85174294410432e-60	CapillaryECs	IGKC
GSN.1	4.67398256778698e-64	0.455820083251685	0.936	0.933	1.36718664090337e-59	CapillaryECs	GSN
SPRY1.1	5.12389153755397e-64	0.429979578626484	0.908	0.854	1.49878951364991e-59	CapillaryECs	SPRY1
AFAP1L1	6.01908355389622e-64	0.41731088388328	0.743	0.611	1.76064213035018e-59	CapillaryECs	AFAP1L1
MYRIP.1	8.22416799714782e-64	-0.476919186936809	0.687	0.847	2.40565138084571e-59	CapillaryECs	MYRIP
SGK1.1	1.39828974210658e-63	0.653279413160353	0.593	0.43	4.09013732463596e-59	CapillaryECs	SGK1
UBE2W	1.5781782907351e-63	0.379078995605671	0.608	0.452	4.61632931822925e-59	CapillaryECs	UBE2W
JAM3	1.89494469238607e-63	0.361042523084346	0.546	0.365	5.54290271969848e-59	CapillaryECs	JAM3
PITPNM2	2.27369267766789e-63	0.376937458031262	0.605	0.426	6.65077845144635e-59	CapillaryECs	PITPNM2
CNOT6L.1	2.70913431424285e-63	0.346863905679292	0.807	0.699	7.92448878259177e-59	CapillaryECs	CNOT6L
ELF2	5.26811522035813e-63	0.366215707456386	0.887	0.822	1.54097638310696e-58	CapillaryECs	ELF2
HIST1H4C	6.24473557149321e-63	-0.404319637692933	0.6	0.708	1.82664760201748e-58	CapillaryECs	HIST1H4C
CTNNB1.1	7.54826651526132e-63	0.380583733100625	0.908	0.852	2.20794343837909e-58	CapillaryECs	CTNNB1
ARHGEF3.1	8.4491129848703e-63	0.418472180860098	0.901	0.849	2.47145003920441e-58	CapillaryECs	ARHGEF3
NFKBIA	9.90020656241975e-63	-0.366779994154721	0.856	0.899	2.8959094215734e-58	CapillaryECs	NFKBIA
PRKD1.1	1.53284431354389e-62	0.508608970865281	0.626	0.468	4.48372290154724e-58	CapillaryECs	PRKD1
CRYBG3.1	2.32763829459233e-62	0.326542036499356	0.791	0.663	6.80857477551202e-58	CapillaryECs	CRYBG3
OSBPL3.1	2.87861092477326e-62	0.411765243293408	0.48	0.299	8.42022481605427e-58	CapillaryECs	OSBPL3
CPNE8.1	3.86556374470442e-62	0.383566470551674	0.865	0.767	1.13071605096349e-57	CapillaryECs	CPNE8
HOXD3	6.52041008600243e-62	0.347563465776617	0.591	0.42	1.90728515425657e-57	CapillaryECs	HOXD3
ANKRD17	6.9732654947657e-62	0.336133796484484	0.903	0.849	2.03974988987392e-57	CapillaryECs	ANKRD17
ISCU	1.80405511824742e-61	-0.30873230228536	0.638	0.737	5.27704162638553e-57	CapillaryECs	ISCU
SIVA1	1.80996216495464e-61	-0.302920982797382	0.577	0.679	5.29432032870882e-57	CapillaryECs	SIVA1
EPB41L4A-AS1.1	2.33974253712949e-61	-0.354311273640626	0.521	0.632	6.84398089535749e-57	CapillaryECs	EPB41L4A-AS1
FAM219A	2.4604600967461e-61	0.299736222166472	0.579	0.407	7.19709182899203e-57	CapillaryECs	FAM219A
MYO1D.1	3.70678845236437e-61	0.451746189720119	0.768	0.667	1.0842726902011e-56	CapillaryECs	MYO1D
RARB	3.91279052434915e-61	0.415724568976052	0.262	0.122	1.14453035627737e-56	CapillaryECs	RARB
AL356124.1	9.24887831816253e-61	0.313819437807208	0.258	0.118	2.70538939684572e-56	CapillaryECs	AL356124.1
ATOH8	1.00014901052459e-60	0.306192883167466	0.468	0.292	2.92553587068548e-56	CapillaryECs	ATOH8
TUBB	1.1356148766678e-60	-0.33503766128083	0.743	0.823	3.32178707574099e-56	CapillaryECs	TUBB
TBC1D1.1	1.73576506607595e-60	0.304151780601437	0.694	0.531	5.07728639477876e-56	CapillaryECs	TBC1D1
ANKRD11	2.03841544636427e-60	0.309873994061903	0.867	0.796	5.96256902216012e-56	CapillaryECs	ANKRD11
USP34	2.10718081237976e-60	0.305936176849837	0.897	0.832	6.16371459429204e-56	CapillaryECs	USP34
UQCRB	2.3262381562694e-60	-0.310647165643983	0.847	0.91	6.80447923090362e-56	CapillaryECs	UQCRB
RBM6	2.49040631415428e-60	0.328747355128763	0.852	0.777	7.28468750953267e-56	CapillaryECs	RBM6
ZHX3	2.79122526585947e-60	0.424965945329805	0.8	0.678	8.16461302516555e-56	CapillaryECs	ZHX3
MAML2	6.30174206467055e-60	0.472108021638132	0.854	0.773	1.84332257133678e-55	CapillaryECs	MAML2
ARL6IP4	6.69423658987801e-60	-0.300818112085198	0.725	0.814	1.95813114490522e-55	CapillaryECs	ARL6IP4
EXT1.1	9.21203172123558e-60	0.474062207688544	0.78	0.665	2.69461139877862e-55	CapillaryECs	EXT1
MRTFB.1	9.72074867596031e-60	0.578780172917883	0.684	0.538	2.84341619520515e-55	CapillaryECs	MRTFB
SUSD6	1.07463653659603e-59	0.372001521921829	0.762	0.633	3.14341933319706e-55	CapillaryECs	SUSD6
NCOA3	1.08721440586757e-59	0.457152853441261	0.843	0.746	3.18021085860322e-55	CapillaryECs	NCOA3
COX4I1	1.19901115749618e-59	-0.335787679198387	0.783	0.886	3.50722753679207e-55	CapillaryECs	COX4I1
CTNND1	1.45751832433746e-59	0.357563262706929	0.831	0.755	4.2633868505195e-55	CapillaryECs	CTNND1
BMERB1.1	1.59923151338869e-59	0.39491997412453	0.551	0.379	4.67791209981327e-55	CapillaryECs	BMERB1
NR2F1-AS1.1	2.09639530963076e-59	-0.570692411085752	0.138	0.294	6.13216592020093e-55	CapillaryECs	NR2F1-AS1
LUZP1	2.30150978035759e-59	0.342566417124126	0.816	0.731	6.73214625852398e-55	CapillaryECs	LUZP1
WDFY3.1	2.34772450114488e-59	0.34346053263987	0.792	0.678	6.86732893829888e-55	CapillaryECs	WDFY3
UACA.1	3.64998479348933e-59	0.335671433938495	0.889	0.811	1.06765705194356e-54	CapillaryECs	UACA
HSPB1.1	6.22505992285215e-59	-0.359168241974255	0.775	0.851	1.82089227803348e-54	CapillaryECs	HSPB1
CHCHD2	6.5710120079442e-59	-0.294545911338168	0.81	0.889	1.92208672244376e-54	CapillaryECs	CHCHD2
BST2.1	1.00203742973317e-58	-0.440698738934699	0.665	0.763	2.93105968571249e-54	CapillaryECs	BST2
AL353586.1	1.18029792176656e-58	0.276342502559037	0.298	0.15	3.45248945095936e-54	CapillaryECs	AL353586.1
CEP112.1	1.48016651468136e-58	0.353802550528203	0.899	0.837	4.32963507209444e-54	CapillaryECs	CEP112
KDR	1.48359725333909e-58	0.642401098489828	0.767	0.644	4.33967032574217e-54	CapillaryECs	KDR
PTPN12.1	1.75692707733652e-58	0.324296228807394	0.845	0.766	5.13918739391705e-54	CapillaryECs	PTPN12
ADGRG6.1	2.29653495911202e-58	-0.806173182840892	0.442	0.595	6.71759440889857e-54	CapillaryECs	ADGRG6
LAPTM4B.1	3.11944568008404e-58	0.432512582316024	0.674	0.546	9.12469055881383e-54	CapillaryECs	LAPTM4B
TCTEX1D1.1	3.35874881062408e-58	0.335066610071122	0.356	0.202	9.8246761459565e-54	CapillaryECs	TCTEX1D1
GRAMD1A	3.39274479808434e-58	0.349064882351442	0.715	0.578	9.9241178088765e-54	CapillaryECs	GRAMD1A
NRN1	3.92231157670335e-58	-0.327363942431785	0.654	0.746	1.1473153593015e-53	CapillaryECs	NRN1
ARHGEF7	6.82579676479106e-58	0.359790144485963	0.699	0.548	1.99661381166903e-53	CapillaryECs	ARHGEF7
SMDT1	7.19620844902473e-58	-0.319835542587829	0.587	0.695	2.10496293342422e-53	CapillaryECs	SMDT1
MYO6	1.02757609722187e-57	0.354492156259564	0.754	0.627	3.00576284198369e-53	CapillaryECs	MYO6
STC2	1.45539244483689e-57	0.260584301369086	0.341	0.184	4.25716844039238e-53	CapillaryECs	STC2
METRNL.1	1.72185866113299e-57	-0.332306628954216	0.292	0.448	5.03660876968012e-53	CapillaryECs	METRNL
TANC1	3.50739385339221e-57	0.338165120828962	0.911	0.842	1.02594777605576e-52	CapillaryECs	TANC1
SEMA6B	3.91791030538197e-57	0.338510453523999	0.586	0.426	1.14602794342728e-52	CapillaryECs	SEMA6B
CEBPD.1	5.00182263651526e-57	-0.475967321022296	0.766	0.82	1.46308313940708e-52	CapillaryECs	CEBPD
TXN	8.91387637456131e-57	-0.302883860685297	0.748	0.825	2.60739797832293e-52	CapillaryECs	TXN
MARCKS.1	1.15566799706586e-56	-0.416205422856572	0.694	0.794	3.38044445821735e-52	CapillaryECs	MARCKS
AC002070.1	1.33650619069905e-56	0.417325447479751	0.386	0.229	3.90941425841378e-52	CapillaryECs	AC002070.1
SNX25	1.40927681084434e-56	0.308224860554609	0.597	0.426	4.12227559940077e-52	CapillaryECs	SNX25
ASAP2	1.92092831547378e-56	0.332420621880877	0.786	0.658	5.61890741559235e-52	CapillaryECs	ASAP2
ITGA1.1	4.10856311506106e-56	0.533966506779234	0.609	0.452	1.20179579678651e-51	CapillaryECs	ITGA1
MMRN1.1	4.22862425691103e-56	-0.643088684000059	0.596	0.739	1.23691488138905e-51	CapillaryECs	MMRN1
STT3B	5.48876428745256e-56	0.315852338662402	0.679	0.528	1.60551844172275e-51	CapillaryECs	STT3B
IGHA2	5.53342755727728e-56	0.363139122020242	0.395	0.24	1.61858289477918e-51	CapillaryECs	IGHA2
AL365295.1	5.88739905807893e-56	0.569330400848271	0.534	0.38	1.72212309847867e-51	CapillaryECs	AL365295.1
ALDH1A2.1	6.06985805487723e-56	-0.565150331202889	0.123	0.278	1.77549417963214e-51	CapillaryECs	ALDH1A2
PRRC2B	9.76780891637374e-56	0.319422657871623	0.814	0.719	2.85718178612848e-51	CapillaryECs	PRRC2B
[truncated: 5,965 more rows]
