# Supplementary material for: Comprehensive analysis of mitophagy-related genes in diagnosis and heterogeneous endothelial cells in chronic rhinosinusitis: based on bulk and single-cell RNA sequencing data
Source: Front Genet. 2023 Sep 8;14:1228028. doi: 10.3389/fgene.2023.1228028 (PMC10514917; doi:10.3389/fgene.2023.1228028)
Supplement: Supplementary file 7 [file DataSheet1.CSV]

	logFC	AveExpr	t	P.Value	adj.P.Val	B
SQSTM1	0.400510619138954	7.83405551817217	5.30010407905382	4.87682513411398e-07	6.74746287472296e-06	5.92428670759948
SRC	0.709188251621063	5.20434601598408	4.34874530551604	2.75912101578979e-05	0.000189487905527415	2.08853405279397
UBA52	0.398149687260416	5.29960646301132	3.52851563804765	0.00058015748305798	0.00239674301922618	-0.760056305010876
CSNK2B	0.320798806309625	2.86960331221588	3.22938102286514	0.00157462773455059	0.00542207037805554	-1.67864182921081
MFN2	0.296437870995194	7.03322298010945	3.02898850571884	0.00296598581500939	0.00907159812760236	-2.25537834332084
RPS27A	0.311282411570655	6.25549352358575	3.00130734831078	0.00322965685299275	0.0097191712028252	-2.33254478634631
UBC	0.211833356805858	9.55605604794145	2.99157425115899	0.0033273888142759	0.00996668157306655	-2.35953173702743
VDAC1	0.197125554530374	7.51508613640365	2.89065689120141	0.00451393648221493	0.0128623608881389	-2.63484275845367
ATG12	-0.203241646732233	6.02510456842584	-2.51324475881381	0.0131974548592051	0.0315027809137323	-3.59006363800001
TOMM22	0.239237747525131	5.18365908554325	2.3988981547484	0.0178787625960615	0.0404623303703551	-3.85571543642845
CSNK2A1	0.133621617219874	6.35566703092889	2.3977157045749	0.0179340326402404	0.0405597599027294	-3.8584036690776
TOMM40	0.509508125182838	3.52124188579807	2.36098776848886	0.019727886146764	0.0439669551229335	-3.94129919829011
ULK1	0.258986035637871	4.57535686421735	2.26285148933233	0.0253205238369958	0.0539288615567306	-4.15703061263555
TOMM7	0.213640545450778	3.45620713946212	1.88241056955659	0.0620385149665556	0.112576653261115	-4.91261805762483
FUNDC1	0.164140606123772	3.64739684405582	1.65932022690039	0.0994866572253286	0.165512799980641	-5.29463807432915
TOMM5	-0.191583162584268	1.15769481143119	-1.58670246530891	0.115034410892002	0.186256661869914	-5.40905883642358
MFN1	-0.0995529903977781	5.52886522926464	-1.41728940109509	0.158815109932139	0.242548778845677	-5.65680702914498
UBB	-0.116086981669835	6.58603812708264	-1.05019132801007	0.295598514189367	0.400140968437882	-6.10020536701902
PINK1	-0.160065344255118	2.74180250692008	-0.951911628732814	0.342926434037064	0.449015657587206	-6.1969395365269
MAP1LC3B	-0.044601063927452	7.24752164693382	-0.785144256395964	0.433812204110667	0.538975769818089	-6.33962626914967
ATG5	0.0500875214753836	6.10415858923868	0.729807646069336	0.466834257045093	0.570287733837882	-6.38097931246778
PGAM5	0.0500308740660081	2.55662118831034	0.422423872889071	0.673420666835028	0.75401934103698	-6.55599049323344
MTERF3	0.0380196564923644	4.53396389769937	0.421643338835965	0.673988914834739	0.754498095770543	-6.55631649594697
TOMM20	0.0284183514267398	7.375735401298	0.39591230654911	0.692825409701147	0.770191648935072	-6.56672681482537
MAP1LC3A	0.0460252247628503	3.56927895944523	0.391930812026931	0.695757687594197	0.772578631638826	-6.56827926184612
CSNK2A2	0.00544315318538785	6.1106957510699	0.0535856105680346	0.957348425385198	0.970986039260839	-6.64292730966718
