# Supplementary material for: Comprehensive analysis of mitophagy-related genes in diagnosis and heterogeneous endothelial cells in chronic rhinosinusitis: based on bulk and single-cell RNA sequencing data
Source: Front Genet. 2023 Sep 8;14:1228028. doi: 10.3389/fgene.2023.1228028 (PMC10514917; doi:10.3389/fgene.2023.1228028)
Supplement: Supplementary file 8 [file DataSheet2.CSV]

	p_val	avg_log2FC	pct.1	pct.2	p_val_adj	cluster	gene
CCL5	0	3.51305061367766	0.782	0.201	0	TNK	CCL5
CCL4	0	3.1265343332463	0.685	0.197	0	TNK	CCL4
IL32	0	2.74913955747661	0.936	0.202	0	TNK	IL32
IL7R	0	2.58010812288767	0.624	0.05	0	TNK	IL7R
THEMIS	0	2.52415466843251	0.769	0.046	0	TNK	THEMIS
NKG7	0	2.47557768306967	0.617	0.044	0	TNK	NKG7
CD96	0	2.46766291423294	0.887	0.059	0	TNK	CD96
FYN	0	2.4670475486645	0.975	0.417	0	TNK	FYN
CD2	0	2.44895197660389	0.897	0.05	0	TNK	CD2
PARP8	0	2.36636526215883	0.941	0.51	0	TNK	PARP8
SKAP1	0	2.33196814283917	0.963	0.396	0	TNK	SKAP1
GZMA	0	2.29576464044547	0.679	0.038	0	TNK	GZMA
CD3D	0	2.25901999234406	0.851	0.046	0	TNK	CD3D
PTPRC	0	2.23657030407567	0.992	0.453	0	TNK	PTPRC
TRAC	0	2.14588141504522	0.834	0.059	0	TNK	TRAC
BCL11B	0	2.12395155989042	0.843	0.088	0	TNK	BCL11B
CD247	0	2.11430184812299	0.822	0.045	0	TNK	CD247
KLRB1	0	2.11159163429193	0.476	0.031	0	TNK	KLRB1
PDE3B	0	2.08461385355858	0.698	0.13	0	TNK	PDE3B
STAT4	0	2.08202295945758	0.821	0.086	0	TNK	STAT4
CXCR4	0	2.05158304640425	0.947	0.429	0	TNK	CXCR4
CD69	0	2.00781560747646	0.903	0.218	0	TNK	CD69
AOAH	0	2.00517438788113	0.654	0.132	0	TNK	AOAH
ZFP36L2	0	2.00295639613019	0.991	0.791	0	TNK	ZFP36L2
TRBC2	0	1.99189087814164	0.788	0.063	0	TNK	TRBC2
SYTL3	0	1.9628237411313	0.907	0.42	0	TNK	SYTL3
LINC01934	0	1.9480570632288	0.715	0.059	0	TNK	LINC01934
CAMK4	0	1.93000969956644	0.725	0.044	0	TNK	CAMK4
ITK	0	1.92555601084957	0.766	0.042	0	TNK	ITK
CNOT6L	0	1.92342723347089	0.891	0.495	0	TNK	CNOT6L
PTPN22	0	1.92166684141907	0.732	0.092	0	TNK	PTPN22
CD3G	0	1.84397971791091	0.792	0.036	0	TNK	CD3G
CD3E	0	1.84266900128211	0.841	0.04	0	TNK	CD3E
IKZF1	0	1.83295012997733	0.917	0.328	0	TNK	IKZF1
BTG1	0	1.82837499551187	0.997	0.787	0	TNK	BTG1
CCL4L2	0	1.82261565294186	0.389	0.065	0	TNK	CCL4L2
CBLB	0	1.81008641482976	0.909	0.585	0	TNK	CBLB
TRBC1	0	1.80357452801798	0.554	0.03	0	TNK	TRBC1
CD52	0	1.79782856741761	0.886	0.255	0	TNK	CD52
ARHGAP15	0	1.79621817079964	0.969	0.485	0	TNK	ARHGAP15
HCST	0	1.77878669142691	0.868	0.153	0	TNK	HCST
RUNX3	0	1.73330323827221	0.769	0.125	0	TNK	RUNX3
GZMK	0	1.71629951413253	0.351	0.023	0	TNK	GZMK
TOX	0	1.7147905454182	0.663	0.105	0	TNK	TOX
PRKCH	0	1.70266532261238	0.932	0.492	0	TNK	PRKCH
ETS1	0	1.66391316890479	0.859	0.201	0	TNK	ETS1
FYB1	0	1.65147024073448	0.892	0.231	0	TNK	FYB1
SCML4	0	1.64725664884784	0.679	0.048	0	TNK	SCML4
CDC42SE2	0	1.61017303562382	0.943	0.594	0	TNK	CDC42SE2
PRKCQ	0	1.60907450601051	0.719	0.038	0	TNK	PRKCQ
PPP2R5C	0	1.60671517981024	0.924	0.614	0	TNK	PPP2R5C
CORO1A	0	1.58483192497292	0.883	0.188	0	TNK	CORO1A
RNF125	0	1.58118371600998	0.683	0.107	0	TNK	RNF125
CLEC2D	0	1.55273521592623	0.81	0.195	0	TNK	CLEC2D
GNG2	0	1.54143698143933	0.731	0.137	0	TNK	GNG2
LINC01619	0	1.5342857191284	0.648	0.285	0	TNK	LINC01619
PITPNC1	0	1.52590138871827	0.911	0.533	0	TNK	PITPNC1
TC2N	0	1.52422758290054	0.763	0.291	0	TNK	TC2N
CRYBG1	0	1.52185934036677	0.793	0.396	0	TNK	CRYBG1
LEPROTL1	0	1.5155622200762	0.802	0.192	0	TNK	LEPROTL1
CD8A	0	1.51217557577005	0.501	0.026	0	TNK	CD8A
PIP4K2A	0	1.49727602758561	0.884	0.519	0	TNK	PIP4K2A
EVL	0	1.49466527111619	0.878	0.424	0	TNK	EVL
DUSP2	0	1.49315589543193	0.62	0.135	0	TNK	DUSP2
TMSB4X	0	1.47203482855695	1	0.902	0	TNK	TMSB4X
CST7	0	1.4695519548825	0.598	0.043	0	TNK	CST7
CELF2	0	1.45929163103312	0.952	0.551	0	TNK	CELF2
ARL4C	0	1.44408016732059	0.795	0.162	0	TNK	ARL4C
CD48	0	1.43758637797286	0.844	0.176	0	TNK	CD48
APBB1IP	0	1.4252811686803	0.845	0.193	0	TNK	APBB1IP
CEMIP2	0	1.42077596766284	0.835	0.558	0	TNK	CEMIP2
ADGRE5	0	1.40458565970184	0.762	0.283	0	TNK	ADGRE5
LCK	0	1.39890157769737	0.735	0.04	0	TNK	LCK
CD7	0	1.39430052275505	0.615	0.033	0	TNK	CD7
ANKRD44	0	1.39078383789899	0.94	0.534	0	TNK	ANKRD44
PYHIN1	0	1.38906082443796	0.621	0.037	0	TNK	PYHIN1
MBNL1	0	1.38688266337038	0.992	0.858	0	TNK	MBNL1
CARD11	0	1.37875558707827	0.705	0.104	0	TNK	CARD11
ITGA4	0	1.37856114160228	0.711	0.146	0	TNK	ITGA4
IKZF3	0	1.36868080188328	0.724	0.113	0	TNK	IKZF3
STK17A	0	1.35711060197646	0.813	0.246	0	TNK	STK17A
LTB	0	1.35135570673357	0.519	0.087	0	TNK	LTB
STK4	0	1.35004516780129	0.904	0.506	0	TNK	STK4
STK17B	0	1.34838990462199	0.914	0.55	0	TNK	STK17B
SAMD3	0	1.34670323232595	0.561	0.075	0	TNK	SAMD3
ID2	0	1.34184462961221	0.736	0.414	0	TNK	ID2
CYTIP	0	1.33980604167346	0.854	0.281	0	TNK	CYTIP
LINC01871	0	1.33106732418789	0.539	0.027	0	TNK	LINC01871
KLRD1	0	1.32629822669844	0.359	0.041	0	TNK	KLRD1
ACAP1	0	1.32506595258229	0.764	0.121	0	TNK	ACAP1
PPP1R16B	0	1.32491079884174	0.759	0.263	0	TNK	PPP1R16B
TNFAIP3	0	1.32174559443402	0.809	0.437	0	TNK	TNFAIP3
ZNF831	0	1.3211337367721	0.636	0.034	0	TNK	ZNF831
GZMH	0	1.31109317518038	0.388	0.019	0	TNK	GZMH
GZMB	0	1.31089577262505	0.375	0.031	0	TNK	GZMB
KLF12	0	1.30125857204738	0.782	0.364	0	TNK	KLF12
NIBAN1	0	1.30066062496781	0.577	0.203	0	TNK	NIBAN1
EMB	0	1.2977722342451	0.759	0.212	0	TNK	EMB
TTC39C	0	1.29455310233529	0.723	0.281	0	TNK	TTC39C
ARHGDIB	0	1.28182698215583	0.919	0.483	0	TNK	ARHGDIB
SLC38A1	0	1.28133562806895	0.805	0.328	0	TNK	SLC38A1
SLFN12L	0	1.27955635819045	0.639	0.062	0	TNK	SLFN12L
INPP4B	0	1.27955523694856	0.716	0.316	0	TNK	INPP4B
OXNAD1	0	1.2770630889893	0.672	0.116	0	TNK	OXNAD1
GZMM	0	1.2714065764326	0.635	0.024	0	TNK	GZMM
SPOCK2	0	1.26471567508064	0.634	0.053	0	TNK	SPOCK2
PPP2R2B	0	1.26258850516362	0.514	0.056	0	TNK	PPP2R2B
GPRIN3	0	1.26003709098492	0.625	0.098	0	TNK	GPRIN3
RNF19A	0	1.25929683372106	0.748	0.543	0	TNK	RNF19A
SLA	0	1.25055894245902	0.727	0.16	0	TNK	SLA
EML4	0	1.23471354641941	0.853	0.588	0	TNK	EML4
STK10	0	1.2323197259306	0.748	0.205	0	TNK	STK10
LCP1	0	1.22690968995518	0.817	0.202	0	TNK	LCP1
BCL2	0	1.22347141833709	0.622	0.353	0	TNK	BCL2
PRF1	0	1.22329388196198	0.462	0.02	0	TNK	PRF1
IQGAP2	0	1.21761940828251	0.858	0.526	0	TNK	IQGAP2
DOCK10	0	1.19671170867058	0.847	0.403	0	TNK	DOCK10
AKNA	0	1.19277301513927	0.72	0.199	0	TNK	AKNA
ARAP2	0	1.19088388451465	0.707	0.232	0	TNK	ARAP2
CCND3	0	1.19085525184855	0.833	0.539	0	TNK	CCND3
TNIK	0	1.18957160727792	0.653	0.137	0	TNK	TNIK
KLRK1	0	1.18720730153107	0.399	0.02	0	TNK	KLRK1
GIMAP7	0	1.18067599084302	0.755	0.166	0	TNK	GIMAP7
RPS27	0	1.17948951962121	1	1	0	TNK	RPS27
SARAF	0	1.17554900956041	0.972	0.846	0	TNK	SARAF
S100A4	0	1.1739068451055	0.932	0.629	0	TNK	S100A4
ITGAE	0	1.16774890004689	0.459	0.143	0	TNK	ITGAE
AAK1	0	1.15719129917038	0.85	0.525	0	TNK	AAK1
RPS29	0	1.15218710212789	1	0.995	0	TNK	RPS29
ITGAL	0	1.15168706070371	0.619	0.074	0	TNK	ITGAL
EPB41	0	1.14771441403336	0.687	0.229	0	TNK	EPB41
DOCK8	0	1.14747762753405	0.894	0.502	0	TNK	DOCK8
RESF1	0	1.14550214401984	0.623	0.201	0	TNK	RESF1
SH3BGRL3	0	1.14451007958737	0.954	0.693	0	TNK	SH3BGRL3
FKBP5	0	1.14187429804555	0.873	0.671	0	TNK	FKBP5
HECA	0	1.12155273404336	0.701	0.232	0	TNK	HECA
RASA2	0	1.11879130909588	0.826	0.564	0	TNK	RASA2
ICOS	0	1.11709912400817	0.405	0.019	0	TNK	ICOS
MYBL1	0	1.11703421486437	0.406	0.023	0	TNK	MYBL1
RABGAP1L	0	1.11465069717403	0.948	0.845	0	TNK	RABGAP1L
FNBP1	0	1.11358241324913	0.903	0.654	0	TNK	FNBP1
DUSP16	0	1.10850261073756	0.526	0.153	0	TNK	DUSP16
CASK	0	1.10787870839402	0.748	0.488	0	TNK	CASK
ATP8A1	0	1.10784681532712	0.627	0.201	0	TNK	ATP8A1
CD53	0	1.10571091928168	0.8	0.212	0	TNK	CD53
TRAF3IP3	0	1.09786377976458	0.666	0.106	0	TNK	TRAF3IP3
CXCR6	0	1.09233545814111	0.455	0.017	0	TNK	CXCR6
TSC22D3	0	1.08844007989864	0.921	0.735	0	TNK	TSC22D3
RAC2	0	1.08802834616313	0.734	0.167	0	TNK	RAC2
CD6	0	1.08790520874707	0.525	0.029	0	TNK	CD6
PDE7A	0	1.08652472633573	0.821	0.502	0	TNK	PDE7A
GMFG	0	1.07969539723035	0.789	0.248	0	TNK	GMFG
RASGRP1	0	1.07869606983158	0.577	0.053	0	TNK	RASGRP1
SMCHD1	0	1.07839212885386	0.884	0.675	0	TNK	SMCHD1
APBA2	0	1.07392326714857	0.422	0.035	0	TNK	APBA2
RHOH	0	1.07305909661038	0.725	0.23	0	TNK	RHOH
TAGAP	0	1.06087538110484	0.623	0.128	0	TNK	TAGAP
CHST11	0	1.05968923267711	0.869	0.589	0	TNK	CHST11
RIPOR2	0	1.05622836963189	0.695	0.25	0	TNK	RIPOR2
ZFYVE28	0	1.05380609552234	0.552	0.099	0	TNK	ZFYVE28
CD226	0	1.05147582918897	0.48	0.059	0	TNK	CD226
TRG-AS1	0	1.04319106996947	0.481	0.049	0	TNK	TRG-AS1
SH3KBP1	0	1.04305553345238	0.798	0.453	0	TNK	SH3KBP1
GRAP2	0	1.0362509828461	0.535	0.054	0	TNK	GRAP2
RPS6KA3	0	1.03573652162909	0.753	0.451	0	TNK	RPS6KA3
TMC8	0	1.03039359398235	0.622	0.091	0	TNK	TMC8
ITGA1	0	1.02744616311135	0.385	0.108	0	TNK	ITGA1
CD8B	0	1.02630455667484	0.396	0.018	0	TNK	CD8B
PCNX1	0	0.994854588455181	0.757	0.454	0	TNK	PCNX1
SEPTIN6	0	0.99421770991371	0.596	0.188	0	TNK	SEPTIN6
ALOX5AP	0	0.991908937569901	0.608	0.116	0	TNK	ALOX5AP
HLA-A	0	0.990579447452336	1	0.957	0	TNK	HLA-A
IL2RG	0	0.980992934631827	0.617	0.105	0	TNK	IL2RG
PCED1B-AS1	0	0.980699996362433	0.543	0.114	0	TNK	PCED1B-AS1
CYFIP2	0	0.97965863691358	0.614	0.111	0	TNK	CYFIP2
APOBEC3G	0	0.979349481734618	0.521	0.1	0	TNK	APOBEC3G
PBX4	0	0.979185290063301	0.496	0.054	0	TNK	PBX4
WIPF1	0	0.979102886954205	0.808	0.452	0	TNK	WIPF1
RAPGEF6	0	0.976155092495175	0.562	0.207	0	TNK	RAPGEF6
SEMA4D	0	0.975578015230312	0.616	0.154	0	TNK	SEMA4D
SAMSN1	0	0.975425337846063	0.821	0.34	0	TNK	SAMSN1
TSPAN5	0	0.969794252088966	0.533	0.127	0	TNK	TSPAN5
B2M	0	0.968607984333946	1	1	0	TNK	B2M
CASP8	0	0.967504425985466	0.59	0.144	0	TNK	CASP8
IL12RB2	0	0.965516902093843	0.275	0.03	0	TNK	IL12RB2
RNF213	0	0.965499735638231	0.841	0.631	0	TNK	RNF213
MYL12A	0	0.964186643944608	0.962	0.818	0	TNK	MYL12A
TGFB1	0	0.962005892356158	0.709	0.393	0	TNK	TGFB1
BIN2	0	0.960031842422845	0.571	0.09	0	TNK	BIN2
NCK2	0	0.95915230067091	0.649	0.244	0	TNK	NCK2
MYO1F	0	0.951582257410646	0.609	0.144	0	TNK	MYO1F
SIK3	0	0.944361413565992	0.879	0.762	0	TNK	SIK3
CCSER2	0	0.942929879107121	0.698	0.386	0	TNK	CCSER2
TBC1D10C	0	0.938249856076812	0.594	0.065	0	TNK	TBC1D10C
CD44	0	0.937241580881262	0.883	0.577	0	TNK	CD44
IPCEF1	0	0.935308176356789	0.51	0.084	0	TNK	IPCEF1
PCED1B	0	0.93520912342165	0.624	0.24	0	TNK	PCED1B
PIK3IP1	0	0.933979427216102	0.588	0.144	0	TNK	PIK3IP1
PAG1	0	0.931622874695057	0.591	0.158	0	TNK	PAG1
PDCD4	0	0.930923124573837	0.832	0.644	0	TNK	PDCD4
NFATC2	0	0.930127655825078	0.627	0.198	0	TNK	NFATC2
LINC00513	0	0.928116175048914	0.56	0.194	0	TNK	LINC00513
RGS1	0	0.928087772557657	0.572	0.179	0	TNK	RGS1
TNFAIP8	0	0.923113060373139	0.784	0.519	0	TNK	TNFAIP8
ZC3HAV1	0	0.922545185878116	0.771	0.468	0	TNK	ZC3HAV1
PACS1	0	0.918522952888623	0.769	0.571	0	TNK	PACS1
CCNH	0	0.918496466225546	0.83	0.646	0	TNK	CCNH
AC079793.1	0	0.917056185982805	0.511	0.077	0	TNK	AC079793.1
PLAAT4	0	0.916338893321493	0.588	0.178	0	TNK	PLAAT4
CEP85L	0	0.91211860291582	0.649	0.288	0	TNK	CEP85L
HOPX	0	0.89929734620103	0.424	0.088	0	TNK	HOPX
FOXO1	0	0.897953121637715	0.751	0.587	0	TNK	FOXO1
CTSW	0	0.896495877650408	0.375	0.027	0	TNK	CTSW
ATXN1	0	0.89562721824954	0.882	0.781	0	TNK	ATXN1
LIMD2	0	0.893783390143161	0.635	0.157	0	TNK	LIMD2
ARHGAP25	0	0.891598092251455	0.583	0.179	0	TNK	ARHGAP25
AC010609.1	0	0.889114270314148	0.419	0.014	0	TNK	AC010609.1
CKLF	0	0.888914236194089	0.653	0.223	0	TNK	CKLF
SFMBT2	0	0.886541679047063	0.597	0.256	0	TNK	SFMBT2
CDK17	0	0.883050790824284	0.642	0.286	0	TNK	CDK17
CDC14A	0	0.881815791576294	0.55	0.277	0	TNK	CDC14A
PFN1	0	0.879278408235769	0.938	0.775	0	TNK	PFN1
RAB27A	0	0.878469759861873	0.607	0.218	0	TNK	RAB27A
LINC00861	0	0.872041112671379	0.42	0.019	0	TNK	LINC00861
BICDL1	0	0.869012724809624	0.434	0.1	0	TNK	BICDL1
GALM	0	0.868013623963631	0.524	0.168	0	TNK	GALM
CRTAM	0	0.866018230332862	0.26	0.017	0	TNK	CRTAM
HERPUD2	0	0.860500269283704	0.531	0.173	0	TNK	HERPUD2
ATF7IP	0	0.858148388337649	0.768	0.577	0	TNK	ATF7IP
MBP	0	0.856789754310493	0.733	0.441	0	TNK	MBP
ANKRD12	0	0.853333505727518	0.922	0.851	0	TNK	ANKRD12
MAPRE2	0	0.850120675850149	0.57	0.21	0	TNK	MAPRE2
PCNX2	0	0.848185679364548	0.561	0.197	0	TNK	PCNX2
RAP1GDS1	0	0.847815816653087	0.604	0.26	0	TNK	RAP1GDS1
PRKCB	0	0.847056589470846	0.757	0.32	0	TNK	PRKCB
PIK3R5	0	0.847020174429508	0.565	0.153	0	TNK	PIK3R5
PTPN4	0	0.844938169044703	0.611	0.273	0	TNK	PTPN4
DOCK2	0	0.843382960038283	0.707	0.238	0	TNK	DOCK2
PRDM1	0	0.839091304790099	0.62	0.195	0	TNK	PRDM1
SYNRG	0	0.838426309604737	0.654	0.289	0	TNK	SYNRG
SSH2	0	0.835992770103558	0.847	0.669	0	TNK	SSH2
RPS15A	0	0.83260479984099	1	0.998	0	TNK	RPS15A
PTGER4	0	0.828147704773155	0.489	0.091	0	TNK	PTGER4
RBL2	0	0.825798553327259	0.605	0.254	0	TNK	RBL2
TRGC2	0	0.823199389873842	0.328	0.013	0	TNK	TRGC2
INPP5D	0	0.82230788248173	0.675	0.236	0	TNK	INPP5D
PHTF2	0	0.820118253995785	0.508	0.235	0	TNK	PHTF2
RPS19	0	0.818801047125634	1	0.999	0	TNK	RPS19
GPR171	0	0.818378470832639	0.403	0.018	0	TNK	GPR171
SRSF7	0	0.817258745135433	0.841	0.68	0	TNK	SRSF7
RPS3	0	0.814561281424646	1	0.997	0	TNK	RPS3
LSP1	0	0.814531244551777	0.671	0.202	0	TNK	LSP1
HLA-F	0	0.814341131183505	0.739	0.398	0	TNK	HLA-F
PREX1	0	0.80992069667263	0.604	0.171	0	TNK	PREX1
HLA-C	0	0.809426319466051	0.999	0.985	0	TNK	HLA-C
P2RY8	0	0.809102095899591	0.425	0.157	0	TNK	P2RY8
TNFSF8	0	0.807641030650636	0.388	0.066	0	TNK	TNFSF8
PTPN7	0	0.803907425747005	0.493	0.079	0	TNK	PTPN7
INPP4A	0	0.802019338153717	0.604	0.234	0	TNK	INPP4A
MSN	0	0.799497772194385	0.755	0.435	0	TNK	MSN
SLA2	0	0.797461438096864	0.383	0.022	0	TNK	SLA2
KLF6	0	0.796369699298014	0.862	0.696	0	TNK	KLF6
ATP2B4	0	0.79445999680754	0.651	0.368	0	TNK	ATP2B4
MAP3K5	0	0.79295637912422	0.67	0.404	0	TNK	MAP3K5
ERN1	0	0.790353521247192	0.544	0.225	0	TNK	ERN1
GIMAP4	0	0.787098994453136	0.582	0.16	0	TNK	GIMAP4
SLC4A7	0	0.78567311376493	0.581	0.246	0	TNK	SLC4A7
CLEC2B	0	0.784494510589018	0.589	0.197	0	TNK	CLEC2B
CYTOR	0	0.780183412403595	0.646	0.24	0	TNK	CYTOR
SUN2	0	0.777644942542081	0.56	0.152	0	TNK	SUN2
ARHGEF1	0	0.775090424920693	0.551	0.132	0	TNK	ARHGEF1
TMEM181	0	0.774636369884949	0.525	0.206	0	TNK	TMEM181
SRGN	0	0.772717114336996	0.982	0.652	0	TNK	SRGN
NLRC5	0	0.771433504790591	0.554	0.184	0	TNK	NLRC5
JUND	0	0.771401172886546	0.961	0.896	0	TNK	JUND
RPL23A	0	0.77137877106418	1	0.998	0	TNK	RPL23A
TUBA4A	0	0.765158885033113	0.533	0.137	0	TNK	TUBA4A
OSBPL8	0	0.764758081220454	0.768	0.646	0	TNK	OSBPL8
SP140	0	0.761865405036883	0.552	0.126	0	TNK	SP140
SLFN5	0	0.76083865293069	0.628	0.263	0	TNK	SLFN5
LAT	0	0.76025962608305	0.478	0.039	0	TNK	LAT
KAT2B	0	0.759746651092655	0.487	0.19	0	TNK	KAT2B
PLCL2	0	0.758891253370304	0.594	0.255	0	TNK	PLCL2
GPSM3	0	0.755715027401381	0.603	0.174	0	TNK	GPSM3
HLA-B	0	0.753716092033351	1	0.982	0	TNK	HLA-B
DIAPH1	0	0.752516450157929	0.62	0.271	0	TNK	DIAPH1
RPL28	0	0.750508643385198	1	1	0	TNK	RPL28
LINC-PINT	0	0.748134653547452	0.479	0.163	0	TNK	LINC-PINT
RASA3	0	0.745112471377232	0.43	0.148	0	TNK	RASA3
JUNB	0	0.742885527035543	0.933	0.825	0	TNK	JUNB
MGAT4A	0	0.741897969236078	0.54	0.192	0	TNK	MGAT4A
LIME1	0	0.74119423490275	0.474	0.136	0	TNK	LIME1
RASA1	0	0.738470707202254	0.627	0.363	0	TNK	RASA1
GTDC1	0	0.734309837202789	0.51	0.229	0	TNK	GTDC1
RASAL3	0	0.733640192932259	0.476	0.062	0	TNK	RASAL3
CYTH1	0	0.732934399413246	0.738	0.587	0	TNK	CYTH1
NELL2	0	0.732576931469007	0.266	0.058	0	TNK	NELL2
HERC1	0	0.728416807478638	0.743	0.583	0	TNK	HERC1
CFL1	0	0.727586100988522	0.957	0.825	0	TNK	CFL1
FAM49B	0	0.727100777144504	0.818	0.59	0	TNK	FAM49B
AP001011.1	0	0.726872199574792	0.469	0.104	0	TNK	AP001011.1
STIM1	0	0.72668412860412	0.644	0.419	0	TNK	STIM1
ST8SIA1	0	0.720278970485733	0.35	0.091	0	TNK	ST8SIA1
RAB8B	0	0.718208680528253	0.562	0.219	0	TNK	RAB8B
TNRC6C	0	0.717551289553241	0.575	0.26	0	TNK	TNRC6C
LINC01138	0	0.716990406405833	0.41	0.089	0	TNK	LINC01138
BATF	0	0.715576780802075	0.366	0.1	0	TNK	BATF
CCDC88C	0	0.713666083366263	0.663	0.35	0	TNK	CCDC88C
LCP2	0	0.713135809037828	0.606	0.142	0	TNK	LCP2
CMC1	0	0.712856259340892	0.457	0.243	0	TNK	CMC1
AC243829.1	0	0.707873174697124	0.338	0.027	0	TNK	AC243829.1
IL2RB	0	0.707824325491863	0.382	0.024	0	TNK	IL2RB
RORA-AS1	0	0.7078148631807	0.416	0.094	0	TNK	RORA-AS1
ISG20	0	0.702615504995557	0.672	0.276	0	TNK	ISG20
RAP1A	0	0.701692282823286	0.77	0.62	0	TNK	RAP1A
ATM	0	0.701391126857365	0.701	0.543	0	TNK	ATM
PTPRJ	0	0.700564763254146	0.664	0.436	0	TNK	PTPRJ
PLCL1	0	0.700402753757006	0.324	0.126	0	TNK	PLCL1
CREM	0	0.696310619861536	0.6	0.418	0	TNK	CREM
ARHGAP30	0	0.696212453202254	0.512	0.125	0	TNK	ARHGAP30
PPP1R2	0	0.693430758230342	0.58	0.299	0	TNK	PPP1R2
CRY1	0	0.692246766166206	0.427	0.176	0	TNK	CRY1
SYTL2	0	0.690844999221353	0.452	0.177	0	TNK	SYTL2
TRERF1	0	0.689185452753424	0.539	0.28	0	TNK	TRERF1
RPL17	0	0.687650996451346	0.961	0.835	0	TNK	RPL17
SOCS1	0	0.686572166534841	0.46	0.106	0	TNK	SOCS1
EPC1	0	0.683592632866574	0.742	0.622	0	TNK	EPC1
ICAM3	0	0.683489893283071	0.57	0.184	0	TNK	ICAM3
CD37	0	0.682215926392907	0.731	0.182	0	TNK	CD37
EMP3	0	0.680812951200214	0.69	0.381	0	TNK	EMP3
RPS27A	0	0.680530911748966	1	1	0	TNK	RPS27A
LINC00623	0	0.678593768563576	0.485	0.122	0	TNK	LINC00623
LRBA	0	0.678380947404102	0.853	0.739	0	TNK	LRBA
RPL30	0	0.675752483760888	1	0.999	0	TNK	RPL30
MLLT3	0	0.6734044928824	0.494	0.251	0	TNK	MLLT3
FXYD5	0	0.672683894946421	0.625	0.265	0	TNK	FXYD5
RAP1B	0	0.672590673735875	0.86	0.764	0	TNK	RAP1B
SLAMF6	0	0.668519655896601	0.369	0.036	0	TNK	SLAMF6
PIK3CD	0	0.668151923362669	0.433	0.104	0	TNK	PIK3CD
PRKX	0	0.668022523597931	0.445	0.184	0	TNK	PRKX
ITGB2	0	0.665166829360832	0.577	0.151	0	TNK	ITGB2
ELF1	0	0.664696588997525	0.857	0.747	0	TNK	ELF1
TIGIT	0	0.664694384726906	0.29	0.014	0	TNK	TIGIT
LYAR	0	0.663828577120467	0.402	0.097	0	TNK	LYAR
ZAP70	0	0.663779137843095	0.405	0.017	0	TNK	ZAP70
ITM2A	0	0.663568524801367	0.531	0.167	0	TNK	ITM2A
PBXIP1	0	0.66179855133952	0.455	0.131	0	TNK	PBXIP1
NR3C1	0	0.660901515264265	0.698	0.624	0	TNK	NR3C1
KLF13	0	0.66068748369181	0.583	0.267	0	TNK	KLF13
AC245297.3	0	0.660276949257958	0.511	0.167	0	TNK	AC245297.3
HNRNPLL	0	0.655750688914	0.402	0.163	0	TNK	HNRNPLL
STAT5B	0	0.654636895951472	0.505	0.215	0	TNK	STAT5B
HLA-E	0	0.65442014362461	0.992	0.884	0	TNK	HLA-E
RPLP2	0	0.652793664547725	1	0.998	0	TNK	RPLP2
CD28	0	0.649346170870257	0.297	0.018	0	TNK	CD28
ARID4B	0	0.647978964799079	0.834	0.754	0	TNK	ARID4B
JAK1	0	0.646357781937428	0.826	0.689	0	TNK	JAK1
SP100	0	0.646201305352164	0.823	0.692	0	TNK	SP100
TRAPPC10	0	0.645196630924879	0.515	0.209	0	TNK	TRAPPC10
GATA3	0	0.644115630223979	0.328	0.025	0	TNK	GATA3
VAV3	0	0.644061614304072	0.379	0.196	0	TNK	VAV3
RNF38	0	0.643850090060828	0.558	0.315	0	TNK	RNF38
RCSD1	0	0.643537507928508	0.557	0.169	0	TNK	RCSD1
CCM2	0	0.643223480637445	0.54	0.262	0	TNK	CCM2
HELB	0	0.642671200250361	0.402	0.099	0	TNK	HELB
PCSK7	0	0.642439228661915	0.5	0.195	0	TNK	PCSK7
KLRG1	0	0.64099210763121	0.298	0.044	0	TNK	KLRG1
TERF2IP	0	0.635104468862377	0.681	0.476	0	TNK	TERF2IP
FMNL1	0	0.633961944521042	0.492	0.125	0	TNK	FMNL1
TSPYL2	0	0.63100147885062	0.411	0.169	0	TNK	TSPYL2
RFTN1	0	0.630708552671642	0.549	0.211	0	TNK	RFTN1
MATK	0	0.627493935844134	0.352	0.03	0	TNK	MATK
TXNIP	0	0.627328523620557	0.968	0.898	0	TNK	TXNIP
TCF7	0	0.627119817664927	0.334	0.061	0	TNK	TCF7
AKAP13	0	0.626846003025104	0.956	0.87	0	TNK	AKAP13
ATP11B	0	0.626129680873367	0.624	0.41	0	TNK	ATP11B
MYH9	0	0.623164314513302	0.841	0.663	0	TNK	MYH9
DOCK11	0	0.621189911576678	0.496	0.153	0	TNK	DOCK11
SEPTIN7	0	0.617608684366249	0.666	0.482	0	TNK	SEPTIN7
MPP7	0	0.616950523416574	0.441	0.171	0	TNK	MPP7
JAK3	0	0.616771150540552	0.428	0.104	0	TNK	JAK3
TG	0	0.616336013408383	0.372	0.064	0	TNK	TG
NFATC3	0	0.615528990821889	0.588	0.389	0	TNK	NFATC3
MPZL3	0	0.615081394344125	0.364	0.121	0	TNK	MPZL3
SLC16A7	0	0.614162377803803	0.452	0.153	0	TNK	SLC16A7
FGD3	0	0.612947304969439	0.416	0.079	0	TNK	FGD3
USP15	0	0.612580286084933	0.763	0.611	0	TNK	USP15
ABRACL	0	0.612541666151187	0.522	0.186	0	TNK	ABRACL
SERINC5	0	0.611497055799647	0.442	0.266	0	TNK	SERINC5
SIDT1	0	0.607561233226685	0.446	0.168	0	TNK	SIDT1
RORA	0	0.606780017132921	0.797	0.648	0	TNK	RORA
LPIN2	0	0.606524538055104	0.463	0.165	0	TNK	LPIN2
BICRAL	0	0.606006891421989	0.529	0.283	0	TNK	BICRAL
BTN3A2	0	0.6053818385812	0.494	0.186	0	TNK	BTN3A2
DENND4A	0	0.6005147138989	0.707	0.61	0	TNK	DENND4A
ACTB	0	0.599194823362183	0.999	0.929	0	TNK	ACTB
ABHD17A	0	0.598811298309205	0.52	0.227	0	TNK	ABHD17A
TNRC6B	0	0.598712433855393	0.896	0.861	0	TNK	TNRC6B
ARF6	0	0.598468835539882	0.566	0.255	0	TNK	ARF6
CAPZA1	0	0.594142176405634	0.7	0.519	0	TNK	CAPZA1
ST3GAL1	0	0.592097657031575	0.545	0.264	0	TNK	ST3GAL1
OGT	0	0.591775401418002	0.547	0.29	0	TNK	OGT
MALT1	0	0.591692703620818	0.502	0.232	0	TNK	MALT1
LRRC8C	0	0.59132004551693	0.371	0.14	0	TNK	LRRC8C
SLAMF1	0	0.590708557401431	0.334	0.051	0	TNK	SLAMF1
MCUB	0	0.59042054815637	0.439	0.181	0	TNK	MCUB
USP25	0	0.587764493509024	0.563	0.345	0	TNK	USP25
RPS21	0	0.587502442534007	0.999	0.99	0	TNK	RPS21
RPS25	0	0.586877814896376	0.999	0.997	0	TNK	RPS25
PAXX	0	0.586411086769069	0.495	0.182	0	TNK	PAXX
WNK1	0	0.585841974257956	0.758	0.68	0	TNK	WNK1
DAPK2	0	0.585599295655792	0.264	0.106	0	TNK	DAPK2
PRKCQ-AS1	0	0.584809747109093	0.287	0.013	0	TNK	PRKCQ-AS1
GBP5	0	0.584583416396173	0.376	0.062	0	TNK	GBP5
ARHGEF3	0	0.58421522175482	0.667	0.493	0	TNK	ARHGEF3
ARPC2	0	0.582879284260069	0.933	0.833	0	TNK	ARPC2
COTL1	0	0.582762235030983	0.644	0.262	0	TNK	COTL1
PLEKHA2	0	0.58214471127385	0.494	0.219	0	TNK	PLEKHA2
LNPEP	0	0.581243226386038	0.542	0.276	0	TNK	LNPEP
TNFRSF1B	0	0.580936987488351	0.512	0.178	0	TNK	TNFRSF1B
CHST12	0	0.58071234541691	0.43	0.157	0	TNK	CHST12
RPL38	0	0.579562215121399	0.995	0.972	0	TNK	RPL38
DDX5	0	0.579461861279515	0.989	0.954	0	TNK	DDX5
C5orf56	0	0.578689054458263	0.414	0.15	0	TNK	C5orf56
LBH	0	0.5762411993167	0.541	0.196	0	TNK	LBH
RPL39	0	0.575127220469107	1	0.997	0	TNK	RPL39
HCLS1	0	0.574884672496456	0.595	0.22	0	TNK	HCLS1
GPR174	0	0.574554590107488	0.334	0.023	0	TNK	GPR174
PPP3CC	0	0.573577476344964	0.529	0.278	0	TNK	PPP3CC
NLRC3	0	0.573517875573395	0.367	0.043	0	TNK	NLRC3
PSMB9	0	0.572444051916329	0.699	0.452	0	TNK	PSMB9
DENND2D	0	0.572440970600935	0.391	0.076	0	TNK	DENND2D
TSEN54	0	0.571942542729863	0.405	0.082	0	TNK	TSEN54
PRKACB	0	0.571057682610397	0.478	0.204	0	TNK	PRKACB
DENND1B	0	0.568300872021264	0.552	0.316	0	TNK	DENND1B
JAML	0	0.568014812168272	0.418	0.095	0	TNK	JAML
PRPF38B	0	0.566429368715973	0.562	0.298	0	TNK	PRPF38B
KCNAB2	0	0.564961324004208	0.433	0.113	0	TNK	KCNAB2
RBM39	0	0.564943195081057	0.923	0.874	0	TNK	RBM39
OSTF1	0	0.563138768146371	0.55	0.3	0	TNK	OSTF1
GYPC	0	0.562435789042794	0.557	0.253	0	TNK	GYPC
SIT1	0	0.561888856468102	0.349	0.031	0	TNK	SIT1
CORO7	0	0.560954245554421	0.392	0.122	0	TNK	CORO7
TRAT1	0	0.560648762466893	0.272	0.011	0	TNK	TRAT1
GIMAP1	0	0.55989214135816	0.475	0.133	0	TNK	GIMAP1
RPL36A	0	0.559805142879427	0.93	0.844	0	TNK	RPL36A
SNHG6	0	0.558243027681835	0.573	0.342	0	TNK	SNHG6
CCDC91	0	0.558157626414081	0.719	0.636	0	TNK	CCDC91
HMOX2	0	0.558101487269217	0.44	0.145	0	TNK	HMOX2
RPL21	0	0.557444524529844	1	0.999	0	TNK	RPL21
RPS10	0	0.556716105673741	0.93	0.885	0	TNK	RPS10
IL10RA	0	0.555973299688721	0.439	0.119	0	TNK	IL10RA
FAM172A	0	0.555534546562534	0.754	0.682	0	TNK	FAM172A
SOS1	0	0.55532988610891	0.697	0.66	0	TNK	SOS1
TANK	0	0.553695350832751	0.582	0.419	0	TNK	TANK
NAP1L4	0	0.551449233358148	0.643	0.512	0	TNK	NAP1L4
SENP7	0	0.551201503025416	0.496	0.244	0	TNK	SENP7
NEK7	0	0.550303971371759	0.564	0.43	0	TNK	NEK7
ARHGAP45	0	0.549516604020604	0.425	0.096	0	TNK	ARHGAP45
CCL3L1	0	0.549366160506015	0.254	0.046	0	TNK	CCL3L1
REL	0	0.549183715767005	0.637	0.382	0	TNK	REL
BORCS5	0	0.548983891936253	0.439	0.161	0	TNK	BORCS5
SMURF2	0	0.548542909336857	0.517	0.332	0	TNK	SMURF2
SPN	0	0.545639257978876	0.368	0.053	0	TNK	SPN
TENT5C	0	0.544611043783126	0.521	0.243	0	TNK	TENT5C
MYO5A	0	0.543321963117929	0.512	0.264	0	TNK	MYO5A
TMEM131L	0	0.541733694778156	0.475	0.2	0	TNK	TMEM131L
PSMA1	0	0.541466688102255	0.566	0.42	0	TNK	PSMA1
FAM177A1	0	0.540969566655951	0.558	0.401	0	TNK	FAM177A1
YWHAZ	0	0.54051469727422	0.896	0.814	0	TNK	YWHAZ
RPSA	0	0.540309814504635	0.996	0.985	0	TNK	RPSA
AC010894.3	0	0.538560848604583	0.407	0.111	0	TNK	AC010894.3
MSL2	0	0.537970333782465	0.393	0.151	0	TNK	MSL2
KAT6A	0	0.536672933518249	0.658	0.549	0	TNK	KAT6A
RAB11A	0	0.53307567526371	0.693	0.651	0	TNK	RAB11A
RPS12	0	0.533028818562475	1	1	0	TNK	RPS12
NOP58	0	0.531381636398403	0.493	0.274	0	TNK	NOP58
DEF6	0	0.531209830171177	0.413	0.102	0	TNK	DEF6
XYLT1	0	0.53059430749562	0.444	0.171	0	TNK	XYLT1
ADAM19	0	0.530363561993969	0.336	0.122	0	TNK	ADAM19
JAKMIP2	0	0.529277990865864	0.28	0.043	0	TNK	JAKMIP2
LINC02328	0	0.529161449078867	0.303	0.069	0	TNK	LINC02328
CRIP1	0	0.527611422825581	0.773	0.506	0	TNK	CRIP1
IDS	0	0.526234321595995	0.585	0.358	0	TNK	IDS
RSBN1	0	0.525523409970498	0.44	0.19	0	TNK	RSBN1
IFITM1	0	0.525315365484269	0.47	0.191	0	TNK	IFITM1
AC006369.1	0	0.525285944312998	0.275	0.021	0	TNK	AC006369.1
ITPKB	0	0.525214773090537	0.403	0.147	0	TNK	ITPKB
SUPT3H	0	0.525014852247228	0.481	0.299	0	TNK	SUPT3H
SLF1	0	0.524791760648714	0.346	0.114	0	TNK	SLF1
GLS	0	0.524237250394771	0.646	0.449	0	TNK	GLS
ZBTB1	0	0.52379573307155	0.508	0.276	0	TNK	ZBTB1
ZNRF2	0	0.522927654056732	0.427	0.207	0	TNK	ZNRF2
RICTOR	0	0.522900664959432	0.596	0.426	0	TNK	RICTOR
UBAC2	0	0.522582155493549	0.652	0.472	0	TNK	UBAC2
CDKN1B	0	0.521212571285303	0.456	0.187	0	TNK	CDKN1B
SH2D1A	0	0.52047055186649	0.296	0.012	0	TNK	SH2D1A
PVT1	0	0.518592408279249	0.396	0.246	0	TNK	PVT1
NUP210	0	0.518329573131529	0.397	0.102	0	TNK	NUP210
SH2D2A	0	0.517551597663525	0.317	0.017	0	TNK	SH2D2A
RSRP1	0	0.516113320432503	0.806	0.729	0	TNK	RSRP1
MYO9B	0	0.516075298265844	0.555	0.277	0	TNK	MYO9B
KMT2E	0	0.514546547149768	0.814	0.76	0	TNK	KMT2E
LAPTM5	0	0.514489440059442	0.745	0.228	0	TNK	LAPTM5
NLRP1	0	0.51314703000346	0.472	0.232	0	TNK	NLRP1
DIP2A	0	0.510218444398046	0.439	0.219	0	TNK	DIP2A
JAZF1	0	0.510139138905269	0.482	0.305	0	TNK	JAZF1
NPC1	0	0.509638060656928	0.403	0.168	0	TNK	NPC1
CD58	0	0.508479442169827	0.419	0.178	0	TNK	CD58
SP110	0	0.50830410007976	0.552	0.264	0	TNK	SP110
CD99	0	0.507851775838112	0.808	0.69	0	TNK	CD99
DLEU1	0	0.507196169436058	0.284	0.13	0	TNK	DLEU1
RPL27A	0	0.50682376709307	0.999	0.995	0	TNK	RPL27A
MRPL1	0	0.505655724605535	0.364	0.202	0	TNK	MRPL1
NAA50	0	0.504669852455061	0.432	0.234	0	TNK	NAA50
RPS16	0	0.503136648447719	0.999	0.997	0	TNK	RPS16
MECP2	0	0.503101351069142	0.53	0.314	0	TNK	MECP2
IL21R	0	0.501714161059246	0.28	0.032	0	TNK	IL21R
USP36	0	0.501586747974542	0.44	0.198	0	TNK	USP36
BACH2	0	0.501295264799563	0.352	0.149	0	TNK	BACH2
AL031772.1	0	0.500086762019817	0.308	0.046	0	TNK	AL031772.1
NCALD	0	0.499219717465074	0.374	0.195	0	TNK	NCALD
RFFL	0	0.49870080353683	0.344	0.111	0	TNK	RFFL
AL137856.1	0	0.49746360277853	0.267	0.019	0	TNK	AL137856.1
EVI2B	0	0.497417869365914	0.51	0.195	0	TNK	EVI2B
MAF	0	0.497234044605625	0.401	0.133	0	TNK	MAF
EPS15	0	0.496684773796542	0.679	0.595	0	TNK	EPS15
ST8SIA4	0	0.496294108258224	0.475	0.205	0	TNK	ST8SIA4
MIER1	0	0.495698753471649	0.539	0.303	0	TNK	MIER1
CYLD	0	0.49470904329046	0.466	0.223	0	TNK	CYLD
SLC7A5	0	0.493962479989275	0.394	0.126	0	TNK	SLC7A5
CLDND1	0	0.491596925936525	0.38	0.157	0	TNK	CLDND1
GPR65	0	0.490783831882262	0.373	0.086	0	TNK	GPR65
KANSL1	0	0.490702602535044	0.729	0.682	0	TNK	KANSL1
SERPINB9	0	0.490595386469675	0.45	0.188	0	TNK	SERPINB9
RPL27	0	0.4905529352594	0.994	0.98	0	TNK	RPL27
DOK2	0	0.490225778609096	0.37	0.074	0	TNK	DOK2
ASXL2	0	0.489889355171952	0.503	0.309	0	TNK	ASXL2
FOXN2	0	0.489096014822003	0.385	0.184	0	TNK	FOXN2
UBA52	0	0.488522340706641	0.997	0.987	0	TNK	UBA52
DDX6	0	0.487910020973727	0.57	0.373	0	TNK	DDX6
SEPTIN1	0	0.487855120066978	0.339	0.058	0	TNK	SEPTIN1
PRKY	0	0.486641187439489	0.259	0.105	0	TNK	PRKY
PPP1R18	0	0.486148576621196	0.43	0.142	0	TNK	PPP1R18
TLK1	0	0.486002415569184	0.623	0.559	0	TNK	TLK1
KIF2A	0	0.486000065763475	0.548	0.323	0	TNK	KIF2A
HELZ	0	0.484840096734359	0.595	0.447	0	TNK	HELZ
TLE5	0	0.484497920391953	0.596	0.367	0	TNK	TLE5
FOXN3	0	0.482474812310064	0.899	0.848	0	TNK	FOXN3
AC026979.2	0	0.48201678948056	0.301	0.042	0	TNK	AC026979.2
AC068587.4	0	0.482008861621395	0.307	0.115	0	TNK	AC068587.4
AC114760.2	0	0.481681770555649	0.331	0.066	0	TNK	AC114760.2
TMC6	0	0.480716154440508	0.395	0.12	0	TNK	TMC6
PSTPIP1	0	0.479363731090006	0.334	0.048	0	TNK	PSTPIP1
RCAN3	0	0.479156206788104	0.409	0.184	0	TNK	RCAN3
JMY	0	0.477733929776267	0.388	0.205	0	TNK	JMY
KIF13B	0	0.477604613277161	0.521	0.362	0	TNK	KIF13B
RPL13	0	0.477560881743178	1	1	0	TNK	RPL13
RPS14	0	0.475802352420368	1	1	0	TNK	RPS14
ARHGAP9	0	0.47547365811206	0.339	0.066	0	TNK	ARHGAP9
HERC4	0	0.474722111725858	0.643	0.557	0	TNK	HERC4
VAMP2	0	0.473970075626107	0.604	0.395	0	TNK	VAMP2
SMAP2	0	0.473480280305472	0.734	0.519	0	TNK	SMAP2
GLCCI1	0	0.473456219001188	0.666	0.537	0	TNK	GLCCI1
GAB3	0	0.473217529859617	0.325	0.085	0	TNK	GAB3
PAM	0	0.473129962412509	0.546	0.395	0	TNK	PAM
NCOA2	0	0.471682119538714	0.71	0.677	0	TNK	NCOA2
PDE4B	0	0.470783050404323	0.614	0.326	0	TNK	PDE4B
MVB12B	0	0.470421521757172	0.378	0.197	0	TNK	MVB12B
TMA7	0	0.470134499463575	0.938	0.89	0	TNK	TMA7
RHOF	0	0.469992617158993	0.335	0.05	0	TNK	RHOF
CLK1	0	0.469366818709814	0.529	0.295	0	TNK	CLK1
PHF20	0	0.46890579387277	0.601	0.429	0	TNK	PHF20
HIVEP2	0	0.468213353995233	0.494	0.317	0	TNK	HIVEP2
AC058791.1	0	0.467981382627412	0.302	0.069	0	TNK	AC058791.1
ANXA6	0	0.467955016883436	0.473	0.208	0	TNK	ANXA6
RPL19	0	0.467562469751632	1	0.999	0	TNK	RPL19
SFI1	0	0.467266376481543	0.366	0.124	0	TNK	SFI1
BUB3	0	0.466601337952312	0.443	0.176	0	TNK	BUB3
SEPTIN9	0	0.466076013213668	0.559	0.299	0	TNK	SEPTIN9
RPL14	0	0.465682998788535	0.999	0.994	0	TNK	RPL14
BTN3A1	0	0.465409895016275	0.368	0.115	0	TNK	BTN3A1
TAOK3	0	0.465244830806111	0.687	0.576	0	TNK	TAOK3
AKT3	0	0.464158735724342	0.6	0.401	0	TNK	AKT3
RPS2	0	0.463719410879524	1	0.999	0	TNK	RPS2
ZHX2	0	0.463518944945403	0.501	0.299	0	TNK	ZHX2
C9orf78	0	0.462894764477992	0.451	0.205	0	TNK	C9orf78
RASSF1	0	0.462210800281151	0.385	0.146	0	TNK	RASSF1
LPXN	0	0.461119573600859	0.459	0.166	0	TNK	LPXN
GPR132	0	0.459822612478996	0.347	0.088	0	TNK	GPR132
GALNT10	0	0.457664798830613	0.429	0.226	0	TNK	GALNT10
RPL13A	0	0.45666970780525	1	0.999	0	TNK	RPL13A
UBE2D2	0	0.456316028481615	0.714	0.643	0	TNK	UBE2D2
PPM1B	0	0.456041756782551	0.468	0.254	0	TNK	PPM1B
HIVEP3	0	0.455444674250818	0.388	0.233	0	TNK	HIVEP3
SNTB2	0	0.453951157360354	0.443	0.232	0	TNK	SNTB2
GATAD2B	0	0.45184152162796	0.519	0.352	0	TNK	GATAD2B
AL645568.1	0	0.451135833635037	0.351	0.138	0	TNK	AL645568.1
CSK	0	0.45038646050393	0.427	0.153	0	TNK	CSK
STAG1	0	0.450220660815482	0.839	0.829	0	TNK	STAG1
NIN	0	0.449329151088005	0.466	0.287	0	TNK	NIN
GIMAP5	0	0.448760343212465	0.325	0.077	0	TNK	GIMAP5
CXCR3	0	0.448509176550662	0.275	0.023	0	TNK	CXCR3
DDIT4	0	0.448402386048162	0.777	0.677	0	TNK	DDIT4
GATAD2A	0	0.447514107442193	0.461	0.27	0	TNK	GATAD2A
SYNE2	0	0.447402677201226	0.806	0.726	0	TNK	SYNE2
GLMN	0	0.44722042885476	0.323	0.105	0	TNK	GLMN
CD5	0	0.446655959281508	0.251	0.013	0	TNK	CD5
G3BP2	0	0.44623043738519	0.525	0.338	0	TNK	G3BP2
RPS26	0	0.445022243749797	0.908	0.917	0	TNK	RPS26
MYCBP2	0	0.445000813693487	0.782	0.732	0	TNK	MYCBP2
PHC3	0	0.444295896835078	0.546	0.375	0	TNK	PHC3
KDM2B	0	0.444014353297036	0.374	0.17	0	TNK	KDM2B
URI1	0	0.443457239884079	0.574	0.408	0	TNK	URI1
MAPK1	0	0.441893076102367	0.508	0.332	0	TNK	MAPK1
ITSN2	0	0.441568120368331	0.608	0.466	0	TNK	ITSN2
ATXN7	0	0.44146339549595	0.388	0.175	0	TNK	ATXN7
CD27	0	0.440671770234108	0.344	0.116	0	TNK	CD27
FCMR	0	0.440040100267936	0.34	0.062	0	TNK	FCMR
RBMS1	0	0.439721258296363	0.674	0.637	0	TNK	RBMS1
RALGAPA1	0	0.43739832458168	0.611	0.54	0	TNK	RALGAPA1
ASXL1	0	0.437197156774958	0.55	0.393	0	TNK	ASXL1
CMTM7	0	0.436889433337134	0.454	0.259	0	TNK	CMTM7
FLI1	0	0.436629286966289	0.603	0.283	0	TNK	FLI1
RPL32	0	0.435780505520626	1	0.999	0	TNK	RPL32
LINC00426	0	0.434108181719165	0.265	0.029	0	TNK	LINC00426
CHD2	0	0.434052228807443	0.708	0.671	0	TNK	CHD2
TAF3	0	0.43266349943899	0.434	0.277	0	TNK	TAF3
CDK13	0	0.432366047977253	0.66	0.604	0	TNK	CDK13
KAT6B	0	0.431802830480656	0.558	0.491	0	TNK	KAT6B
KMT2A	0	0.431127976679093	0.648	0.559	0	TNK	KMT2A
ANKRD11	0	0.43069522968213	0.799	0.788	0	TNK	ANKRD11
AC092821.3	0	0.430190666183335	0.301	0.076	0	TNK	AC092821.3
CAB39	0	0.430130933786604	0.536	0.39	0	TNK	CAB39
ATP10A	0	0.429081919840847	0.308	0.095	0	TNK	ATP10A
RPL18A	0	0.428890309220416	1	0.998	0	TNK	RPL18A
ABCC1	0	0.426291180404518	0.438	0.272	0	TNK	ABCC1
BPTF	0	0.426237771057714	0.791	0.786	0	TNK	BPTF
RGS10	0	0.425570476264608	0.488	0.186	0	TNK	RGS10
UBASH3A	0	0.424135041424433	0.26	0.01	0	TNK	UBASH3A
SUCLG2	0	0.422605959566847	0.605	0.533	0	TNK	SUCLG2
DDX24	0	0.422346913413956	0.703	0.628	0	TNK	DDX24
DDHD1	0	0.422230285226919	0.376	0.179	0	TNK	DDHD1
RPL26	0	0.421713465798997	1	0.999	0	TNK	RPL26
S1PR4	0	0.421336010397351	0.299	0.049	0	TNK	S1PR4
PLEKHF1	0	0.421083409549264	0.277	0.039	0	TNK	PLEKHF1
DIPK1A	0	0.420800444064457	0.291	0.133	0	TNK	DIPK1A
AC087286.2	0	0.42048027978578	0.314	0.104	0	TNK	AC087286.2
RNGTT	0	0.420286236837006	0.459	0.274	0	TNK	RNGTT
AGO2	0	0.420167376580772	0.477	0.282	0	TNK	AGO2
ANKRD13D	0	0.419735951398463	0.415	0.19	0	TNK	ANKRD13D
FAU	0	0.419463514585947	0.999	0.996	0	TNK	FAU
FBXO33	0	0.419098325326446	0.359	0.186	0	TNK	FBXO33
MZT2A	0	0.418450055127266	0.512	0.302	0	TNK	MZT2A
MGAT5	0	0.418190471549434	0.606	0.524	0	TNK	MGAT5
TAB2	0	0.417380737050431	0.456	0.3	0	TNK	TAB2
ARL6IP5	0	0.417029809280912	0.732	0.641	0	TNK	ARL6IP5
AL157402.2	0	0.416626766864833	0.266	0.025	0	TNK	AL157402.2
RPL37	0	0.416423968382591	1	0.999	0	TNK	RPL37
LINC01578	0	0.415618569341908	0.495	0.299	0	TNK	LINC01578
USP3	0	0.415029316773636	0.568	0.451	0	TNK	USP3
ARHGAP4	0	0.414559386007833	0.372	0.12	0	TNK	ARHGAP4
UTRN	0	0.413904666441151	0.865	0.797	0	TNK	UTRN
ARHGAP35	0	0.413719199244748	0.416	0.243	0	TNK	ARHGAP35
CDC42SE1	0	0.413694702949703	0.413	0.19	0	TNK	CDC42SE1
RPS6KA5	0	0.413678828779908	0.523	0.364	0	TNK	RPS6KA5
LYST	0	0.413630404070587	0.515	0.407	0	TNK	LYST
PPP1CA	0	0.412735614375509	0.546	0.34	0	TNK	PPP1CA
RPS7	0	0.412548263003278	0.999	0.996	0	TNK	RPS7
P2RY10	0	0.412490656115682	0.277	0.045	0	TNK	P2RY10
COG5	0	0.412382205393631	0.648	0.639	0	TNK	COG5
RPS18	0	0.412339706673379	1	1	0	TNK	RPS18
MYO1G	0	0.409808357818015	0.301	0.062	0	TNK	MYO1G
EVI2A	0	0.409418646543887	0.329	0.092	0	TNK	EVI2A
ZNF331	0	0.40857517463999	0.573	0.297	0	TNK	ZNF331
AC079781.5	0	0.407503031544525	0.353	0.155	0	TNK	AC079781.5
CMC2	0	0.405974768556295	0.372	0.157	0	TNK	CMC2
NCOA1	0	0.404889583308415	0.732	0.727	0	TNK	NCOA1
ARHGEF6	0	0.40456251050096	0.379	0.141	0	TNK	ARHGEF6
ATG5	0	0.404440308592455	0.464	0.273	0	TNK	ATG5
LINC00649	0	0.40442512410017	0.265	0.061	0	TNK	LINC00649
MICU2	0	0.403610706845505	0.485	0.342	0	TNK	MICU2
N4BP2L2	0	0.402880429378647	0.856	0.827	0	TNK	N4BP2L2
RGCC	0	0.401943354134881	0.427	0.239	0	TNK	RGCC
ARNTL	0	0.401666680493997	0.307	0.089	0	TNK	ARNTL
CRLF3	0	0.401021210097693	0.38	0.172	0	TNK	CRLF3
BIRC6	0	0.40097644188746	0.795	0.783	0	TNK	BIRC6
ARID5A	0	0.400231254299216	0.358	0.122	0	TNK	ARID5A
FAM102A	0	0.398633468867658	0.369	0.168	0	TNK	FAM102A
SASH3	0	0.396511782063071	0.313	0.076	0	TNK	SASH3
MDFIC	0	0.396163733024752	0.585	0.505	0	TNK	MDFIC
RPL10	0	0.395912603276665	1	1	0	TNK	RPL10
BTBD9	0	0.395440577137499	0.624	0.625	0	TNK	BTBD9
GRK2	0	0.394024746489203	0.417	0.178	0	TNK	GRK2
UBR1	0	0.393876896576178	0.495	0.323	0	TNK	UBR1
RNF166	0	0.393641885931171	0.321	0.085	0	TNK	RNF166
VPS13B	0	0.393440985530026	0.728	0.706	0	TNK	VPS13B
CD84	0	0.39161435737442	0.338	0.099	0	TNK	CD84
TBRG1	0	0.390843865041255	0.456	0.254	0	TNK	TBRG1
TBC1D2B	0	0.390796222606424	0.367	0.175	0	TNK	TBC1D2B
NCOR1	0	0.390592322928898	0.725	0.703	0	TNK	NCOR1
EIF1	0	0.390557184459748	0.999	0.997	0	TNK	EIF1
APOBEC3C	0	0.390511290158446	0.323	0.117	0	TNK	APOBEC3C
PRRC2C	0	0.390315650344766	0.8	0.773	0	TNK	PRRC2C
UHRF2	0	0.390034124729769	0.373	0.19	0	TNK	UHRF2
DHX36	0	0.389996465615682	0.578	0.459	0	TNK	DHX36
BIRC3	0	0.389816380235757	0.396	0.204	0	TNK	BIRC3
MCTP2	0	0.388711965403993	0.373	0.267	0	TNK	MCTP2
SMAD7	0	0.388551555372048	0.29	0.088	0	TNK	SMAD7
EEF1D	0	0.387926733183638	0.977	0.957	0	TNK	EEF1D
NRF1	0	0.38788987362027	0.443	0.285	0	TNK	NRF1
KDM4C	0	0.387868299063727	0.628	0.561	0	TNK	KDM4C
GRAMD1B	0	0.387379360611372	0.257	0.092	0	TNK	GRAMD1B
DNAJB1	0	0.386637574675554	0.433	0.276	0	TNK	DNAJB1
SNRK	0	0.385943502605382	0.453	0.222	0	TNK	SNRK
DNAJB14	0	0.385744757759281	0.463	0.289	0	TNK	DNAJB14
HMGN4	0	0.385566837525316	0.354	0.124	0	TNK	HMGN4
YWHAB	0	0.385549914530623	0.853	0.803	0	TNK	YWHAB
SMG1	0	0.38537365999414	0.516	0.348	0	TNK	SMG1
FGFR1OP2	0	0.385138308814798	0.431	0.229	0	TNK	FGFR1OP2
IQGAP1	0	0.384757100727511	0.775	0.739	0	TNK	IQGAP1
EXOC2	0	0.384335045618923	0.385	0.202	0	TNK	EXOC2
ZFP36	0	0.384313524908428	0.789	0.717	0	TNK	ZFP36
CD47	0	0.383832444281712	0.582	0.432	0	TNK	CD47
GABARAPL1	0	0.38327394680281	0.322	0.144	0	TNK	GABARAPL1
SUSD3	0	0.383031760877859	0.272	0.046	0	TNK	SUSD3
R3HDM2	0	0.382703714101695	0.606	0.553	0	TNK	R3HDM2
AC008105.3	0	0.382332974854618	0.257	0.066	0	TNK	AC008105.3
GAS5	0	0.382157342224602	0.563	0.382	0	TNK	GAS5
GBP2	0	0.381371217580778	0.422	0.192	0	TNK	GBP2
ZNF131	0	0.38130880918577	0.466	0.304	0	TNK	ZNF131
MAP4K1	0	0.380744978725984	0.276	0.046	0	TNK	MAP4K1
SMARCA2	0	0.380675791495524	0.685	0.668	0	TNK	SMARCA2
IFITM2	0	0.380229025644229	0.696	0.503	0	TNK	IFITM2
N4BP1	0	0.380024837000094	0.427	0.266	0	TNK	N4BP1
PPP1R12A	0	0.380006601816403	0.738	0.648	0	TNK	PPP1R12A
OGA	0	0.379205373512953	0.542	0.393	0	TNK	OGA
ARPC5L	0	0.377872250556933	0.439	0.254	0	TNK	ARPC5L
ERAP2	0	0.377519417291119	0.365	0.166	0	TNK	ERAP2
CITED2	0	0.377451421795018	0.407	0.25	0	TNK	CITED2
PRMT2	0	0.375985691653289	0.536	0.4	0	TNK	PRMT2
TRAF1	0	0.375362456391378	0.266	0.041	0	TNK	TRAF1
OGDH	0	0.374790701509438	0.416	0.259	0	TNK	OGDH
AGTPBP1	0	0.373948855850298	0.374	0.221	0	TNK	AGTPBP1
TMEM71	0	0.37389258463751	0.277	0.068	0	TNK	TMEM71
RPS20	0	0.37291297274138	0.993	0.977	0	TNK	RPS20
TSPOAP1-AS1	0	0.372653065881971	0.251	0.067	0	TNK	TSPOAP1-AS1
ABHD3	0	0.372646970276527	0.341	0.198	0	TNK	ABHD3
RPL34	0	0.372616642366356	1	1	0	TNK	RPL34
IL27RA	0	0.372562979752635	0.29	0.086	0	TNK	IL27RA
CWF19L2	0	0.372367057439751	0.415	0.243	0	TNK	CWF19L2
STAG2	0	0.371771323620634	0.616	0.553	0	TNK	STAG2
ANKHD1	0	0.371451363082061	0.549	0.423	0	TNK	ANKHD1
CUL3	0	0.371288709591022	0.622	0.573	0	TNK	CUL3
RETREG1	0	0.37111375127048	0.263	0.106	0	TNK	RETREG1
RASSF5	0	0.370961710693138	0.375	0.139	0	TNK	RASSF5
BAZ1A	0	0.369892646298248	0.599	0.519	0	TNK	BAZ1A
VTI1A	0	0.369296258697968	0.626	0.618	0	TNK	VTI1A
SF1	0	0.369185537612104	0.692	0.631	0	TNK	SF1
SELPLG	0	0.369162721622278	0.295	0.07	0	TNK	SELPLG
ORMDL1	0	0.369097448257429	0.49	0.303	0	TNK	ORMDL1
RPS15	0	0.368068397525075	1	0.999	0	TNK	RPS15
SAMD9	0	0.367570614460675	0.325	0.119	0	TNK	SAMD9
RPL9	0	0.367509598246761	1	0.999	0	TNK	RPL9
SP4	0	0.367498239346128	0.313	0.129	0	TNK	SP4
ACTR3	0	0.367486395290448	0.699	0.614	0	TNK	ACTR3
APMAP	0	0.36693252760383	0.326	0.137	0	TNK	APMAP
SIGIRR	0	0.36636937450546	0.401	0.2	0	TNK	SIGIRR
MLLT6	0	0.366199584332246	0.413	0.22	0	TNK	MLLT6
PPHLN1	0	0.36595498361199	0.484	0.318	0	TNK	PPHLN1
TOMM7	0	0.365319789629761	0.941	0.902	0	TNK	TOMM7
PHYKPL	0	0.365043293082282	0.455	0.283	0	TNK	PHYKPL
FUBP1	0	0.364856327875968	0.482	0.314	0	TNK	FUBP1
FAM117A	0	0.364766486689657	0.297	0.103	0	TNK	FAM117A
ADAM10	0	0.364741370236913	0.524	0.485	0	TNK	ADAM10
NCK1	0	0.363997202140119	0.432	0.26	0	TNK	NCK1
AC007384.1	0	0.363960008954179	0.374	0.181	0	TNK	AC007384.1
HNRNPL	0	0.363516278802293	0.437	0.259	0	TNK	HNRNPL
DGKZ	0	0.362595506430993	0.372	0.173	0	TNK	DGKZ
DENND1C	0	0.362268986919125	0.258	0.04	0	TNK	DENND1C
LY9	0	0.36212511375445	0.298	0.066	0	TNK	LY9
RNPEPL1	0	0.360744358105751	0.367	0.154	0	TNK	RNPEPL1
PSPC1	0	0.36042399423839	0.452	0.288	0	TNK	PSPC1
DRAP1	0	0.360418765296235	0.545	0.358	0	TNK	DRAP1
SMG6	0	0.360377195194957	0.493	0.387	0	TNK	SMG6
CHMP4A	0	0.360260080716365	0.448	0.263	0	TNK	CHMP4A
VAV1	0	0.359975339907489	0.346	0.144	0	TNK	VAV1
AC020916.1	0	0.359739487294135	0.426	0.272	0	TNK	AC020916.1
BIN1	0	0.359737069310735	0.295	0.074	0	TNK	BIN1
BRD1	0	0.359703727084672	0.332	0.154	0	TNK	BRD1
KDM5A	0	0.359605186143878	0.518	0.369	0	TNK	KDM5A
RPL41	0	0.359112654874711	1	1	0	TNK	RPL41
MAN2A1	0	0.358741805896335	0.416	0.26	0	TNK	MAN2A1
SLC9A9	0	0.358725008630418	0.441	0.26	0	TNK	SLC9A9
NUP98	0	0.358435110502939	0.481	0.325	0	TNK	NUP98
WAS	0	0.357715410813153	0.356	0.114	0	TNK	WAS
AP2B1	0	0.357568493905147	0.493	0.321	0	TNK	AP2B1
PRORP	0	0.357392922382889	0.278	0.132	0	TNK	PRORP
SS18L2	0	0.356475914664209	0.365	0.153	0	TNK	SS18L2
NOL4L	0	0.356401957415534	0.27	0.088	0	TNK	NOL4L
OPTN	0	0.355549384231466	0.447	0.269	0	TNK	OPTN
GTF3A	0	0.355070131318753	0.541	0.392	0	TNK	GTF3A
TARSL2	0	0.354938073281278	0.306	0.142	0	TNK	TARSL2
GABPB1	0	0.354367135722806	0.295	0.158	0	TNK	GABPB1
SPATA13	0	0.353596259528264	0.391	0.162	0	TNK	SPATA13
ARHGEF7	0	0.352907767974577	0.414	0.258	0	TNK	ARHGEF7
SFXN1	0	0.351743110537253	0.299	0.125	0	TNK	SFXN1
CHIC2	0	0.351434263635955	0.442	0.273	0	TNK	CHIC2
RPL35	0	0.350845051296068	0.998	0.99	0	TNK	RPL35
UBASH3B	0	0.350555789932483	0.303	0.177	0	TNK	UBASH3B
TAF1D	0	0.350309168853033	0.481	0.308	0	TNK	TAF1D
ZBED4	0	0.350300319451927	0.262	0.085	0	TNK	ZBED4
TMX4	0	0.350241892923353	0.435	0.27	0	TNK	TMX4
ASH1L	0	0.350114780375517	0.78	0.806	0	TNK	ASH1L
TSC22D4	0	0.349816042430125	0.344	0.139	0	TNK	TSC22D4
RNF138	0	0.349076681039631	0.345	0.184	0	TNK	RNF138
NUTM2B-AS1	0	0.348915696667633	0.429	0.278	0	TNK	NUTM2B-AS1
SPON2	0	0.348528774033243	0.26	0.084	0	TNK	SPON2
ARIH1	0	0.348161208027104	0.76	0.755	0	TNK	ARIH1
TTC13	0	0.348142652118871	0.274	0.092	0	TNK	TTC13
CCDC107	0	0.348028028217735	0.351	0.154	0	TNK	CCDC107
XKR6	0	0.347752708648087	0.366	0.226	0	TNK	XKR6
USP20	0	0.347552520488406	0.261	0.072	0	TNK	USP20
PSME1	0	0.347464965824936	0.718	0.696	0	TNK	PSME1
GIMAP2	0	0.347049944783122	0.285	0.079	0	TNK	GIMAP2
CFLAR	0	0.346585273062245	0.728	0.715	0	TNK	CFLAR
TRAPPC1	0	0.346557172352777	0.504	0.328	0	TNK	TRAPPC1
APRT	0	0.346380529509085	0.701	0.638	0	TNK	APRT
PSIP1	0	0.346230436089616	0.484	0.311	0	TNK	PSIP1
ZEB1	0	0.345893527363801	0.591	0.321	0	TNK	ZEB1
ABHD15-AS1	0	0.345239729305186	0.253	0.066	0	TNK	ABHD15-AS1
PIM1	0	0.345011798171659	0.273	0.073	0	TNK	PIM1
PKN1	0	0.344954274828636	0.391	0.202	0	TNK	PKN1
TTC39B	0	0.34478820786449	0.319	0.159	0	TNK	TTC39B
WDR33	0	0.343961873992448	0.496	0.342	0	TNK	WDR33
MPHOSPH8	0	0.343138674427227	0.634	0.577	0	TNK	MPHOSPH8
YPEL5	0	0.342307127634098	0.532	0.417	0	TNK	YPEL5
FNBP4	0	0.342089631658736	0.543	0.413	0	TNK	FNBP4
LSM14A	0	0.342037494663156	0.558	0.467	0	TNK	LSM14A
TRPM7	0	0.34203723884653	0.461	0.313	0	TNK	TRPM7
PRR5	0	0.3413015665964	0.258	0.076	0	TNK	PRR5
PARP15	0	0.34125269373871	0.268	0.054	0	TNK	PARP15
FOXP1	0	0.340294486008438	0.869	0.83	0	TNK	FOXP1
CALM1	0	0.340007108807965	0.989	0.913	0	TNK	CALM1
PAN3	0	0.339862291865939	0.717	0.725	0	TNK	PAN3
ARPC4	0	0.339096572160959	0.455	0.245	0	TNK	ARPC4
FUS	0	0.338613867415657	0.729	0.676	0	TNK	FUS
YAF2	0	0.338081069435493	0.376	0.245	0	TNK	YAF2
SNTB1	0	0.337377275466002	0.342	0.206	0	TNK	SNTB1
KIAA1109	0	0.33722445437298	0.493	0.358	0	TNK	KIAA1109
LBR	0	0.33562151099857	0.355	0.159	0	TNK	LBR
RNF216	0	0.335612983658404	0.463	0.321	0	TNK	RNF216
SPATA5	0	0.335084632675142	0.359	0.241	0	TNK	SPATA5
ARID4A	0	0.334861422803606	0.433	0.279	0	TNK	ARID4A
PPP2R3C	0	0.334857866180517	0.354	0.197	0	TNK	PPP2R3C
GRK6	0	0.334791520423962	0.297	0.098	0	TNK	GRK6
RBM38	0	0.334692063834365	0.296	0.098	0	TNK	RBM38
GSTK1	0	0.33441737650525	0.615	0.53	0	TNK	GSTK1
RPL11	0	0.334357209768455	1	0.999	0	TNK	RPL11
HNRNPUL1	0	0.33434993107636	0.482	0.338	0	TNK	HNRNPUL1
STT3B	0	0.334321236644532	0.471	0.339	0	TNK	STT3B
ZDHHC20	0	0.333586943907876	0.415	0.292	0	TNK	ZDHHC20
SNHG5	0	0.333538532404205	0.493	0.323	0	TNK	SNHG5
TUT4	0	0.333326441252145	0.563	0.483	0	TNK	TUT4
EPC2	0	0.333275581179755	0.422	0.278	0	TNK	EPC2
SLC25A26	0	0.333081341069331	0.344	0.192	0	TNK	SLC25A26
LPIN1	0	0.33260083787423	0.354	0.174	0	TNK	LPIN1
IDI1	0	0.332173068207645	0.397	0.224	0	TNK	IDI1
COMMD6	0	0.331712275670772	0.815	0.769	0	TNK	COMMD6
LDLRAD4	0	0.331579533625221	0.639	0.606	0	TNK	LDLRAD4
GPR183	0	0.331260660448479	0.437	0.161	0	TNK	GPR183
GSPT1	0	0.330552854839602	0.484	0.382	0	TNK	GSPT1
IL16	0	0.329378820284912	0.347	0.146	0	TNK	IL16
RIN3	0	0.329295401377689	0.35	0.183	0	TNK	RIN3
FERMT3	0	0.328939048742282	0.339	0.116	0	TNK	FERMT3
OCIAD2	0	0.328782721613159	0.439	0.243	0	TNK	OCIAD2
CERK	0	0.328707288392137	0.31	0.136	0	TNK	CERK
AIP	0	0.328501995955588	0.362	0.164	0	TNK	AIP
NSMCE3	0	0.32829542111528	0.308	0.122	0	TNK	NSMCE3
CARD8	0	0.328023245465754	0.381	0.193	0	TNK	CARD8
RNF34	0	0.327708596495986	0.334	0.159	0	TNK	RNF34
PSMA5	0	0.327676078186644	0.501	0.333	0	TNK	PSMA5
SLC35D1	0	0.327246873777491	0.253	0.124	0	TNK	SLC35D1
AATF	0	0.327025306702019	0.372	0.21	0	TNK	AATF
NCKAP1L	0	0.326686801476003	0.366	0.139	0	TNK	NCKAP1L
DNM2	0	0.326570967669304	0.463	0.313	0	TNK	DNM2
RPRD2	0	0.326045028374709	0.437	0.34	0	TNK	RPRD2
RFX7	0	0.325696625781301	0.427	0.336	0	TNK	RFX7
PPM1K	0	0.325330342183931	0.374	0.188	0	TNK	PPM1K
FAM13B	0	0.32503033776859	0.456	0.325	0	TNK	FAM13B
POLR3GL	0	0.324570912158456	0.375	0.192	0	TNK	POLR3GL
ZEB2	0	0.324366841895356	0.513	0.252	0	TNK	ZEB2
R3HDM1	0	0.324342294254581	0.392	0.289	0	TNK	R3HDM1
AC016831.5	0	0.324186290912673	0.265	0.094	0	TNK	AC016831.5
PDE4A	0	0.323961724857537	0.276	0.121	0	TNK	PDE4A
RNF149	0	0.323610601562501	0.615	0.374	0	TNK	RNF149
PNRC1	0	0.323170308264469	0.812	0.763	0	TNK	PNRC1
ZNF430	0	0.321601101627622	0.308	0.138	0	TNK	ZNF430
HNRNPC	0	0.320966002605598	0.835	0.835	0	TNK	HNRNPC
LUC7L2	0	0.320682066854533	0.486	0.338	0	TNK	LUC7L2
PTK2B	0	0.320508920942254	0.496	0.317	0	TNK	PTK2B
AC025164.1	0	0.320465284631608	0.263	0.081	0	TNK	AC025164.1
TRIR	0	0.320064749400891	0.765	0.739	0	TNK	TRIR
STK38	0	0.31995244210794	0.477	0.357	0	TNK	STK38
ABI3	0	0.319862358822984	0.256	0.077	0	TNK	ABI3
UNC13D	0	0.31923235276623	0.254	0.062	0	TNK	UNC13D
EIF4E3	0	0.319034518871167	0.264	0.086	0	TNK	EIF4E3
CNOT2	0	0.318492784543274	0.521	0.422	0	TNK	CNOT2
GABPB1-AS1	0	0.318454233672626	0.365	0.236	0	TNK	GABPB1-AS1
TRAF3	0	0.31822055725643	0.417	0.313	0	TNK	TRAF3
SP3	0	0.318029706790543	0.479	0.345	0	TNK	SP3
FAM118A	0	0.317089512668103	0.302	0.136	0	TNK	FAM118A
NMT2	0	0.316733401553724	0.28	0.114	0	TNK	NMT2
INTS6	0	0.316632249202446	0.536	0.455	0	TNK	INTS6
SMAP1	0	0.316552586976412	0.476	0.334	0	TNK	SMAP1
SORL1	0	0.316257717711721	0.413	0.236	0	TNK	SORL1
DGKA	0	0.315208270290526	0.274	0.102	0	TNK	DGKA
ATR	0	0.315178286578686	0.407	0.305	0	TNK	ATR
TBCC	0	0.315068548095687	0.269	0.088	0	TNK	TBCC
KDM6A	0	0.314793730825041	0.552	0.487	0	TNK	KDM6A
AMBRA1	0	0.314405693723508	0.418	0.302	0	TNK	AMBRA1
RUNX1	0	0.314042966224901	0.796	0.707	0	TNK	RUNX1
ATP9B	0	0.31377431672057	0.517	0.438	0	TNK	ATP9B
ARID1B	0	0.313202103795644	0.851	0.859	0	TNK	ARID1B
YPEL3	0	0.312818558234734	0.456	0.299	0	TNK	YPEL3
TAF7	0	0.3125529494483	0.471	0.313	0	TNK	TAF7
CREB1	0	0.312453847594046	0.457	0.31	0	TNK	CREB1
USP3-AS1	0	0.312042731346677	0.271	0.102	0	TNK	USP3-AS1
CAPZB	0	0.311043933906579	0.751	0.711	0	TNK	CAPZB
COQ10B	0	0.311003061367762	0.331	0.159	0	TNK	COQ10B
PLP2	0	0.310281675068232	0.457	0.294	0	TNK	PLP2
GGNBP2	0	0.309896159441204	0.482	0.345	0	TNK	GGNBP2
SP140L	0	0.309656863486449	0.323	0.159	0	TNK	SP140L
SURF4	0	0.308994464878647	0.416	0.259	0	TNK	SURF4
PSMB8-AS1	0	0.307666313714745	0.283	0.098	0	TNK	PSMB8-AS1
RPL31	0	0.30746107941558	0.947	0.913	0	TNK	RPL31
BAX	0	0.307311594711506	0.37	0.219	0	TNK	BAX
ROCK1	0	0.306791500895225	0.698	0.663	0	TNK	ROCK1
IL18R1	0	0.306163830309849	0.254	0.064	0	TNK	IL18R1
TRIM14	0	0.306145205822169	0.306	0.141	0	TNK	TRIM14
TLE4	0	0.306091303090145	0.446	0.33	0	TNK	TLE4
RUNX2	0	0.306043576794011	0.395	0.272	0	TNK	RUNX2
RBM33	0	0.305122719616023	0.437	0.282	0	TNK	RBM33
IRAK4	0	0.304724438321537	0.306	0.134	0	TNK	IRAK4
PRIM2	0	0.304693862274232	0.333	0.22	0	TNK	PRIM2
SIAH2	0	0.304599341250669	0.325	0.162	0	TNK	SIAH2
RPL35A	0	0.304175514744861	0.999	0.998	0	TNK	RPL35A
ZNF644	0	0.303574479557967	0.578	0.547	0	TNK	ZNF644
TRAF5	0	0.303089446873024	0.284	0.103	0	TNK	TRAF5
WDR7	0	0.302969385598193	0.412	0.302	0	TNK	WDR7
CSGALNACT2	0	0.302437436560771	0.333	0.17	0	TNK	CSGALNACT2
MPHOSPH9	0	0.302031208199366	0.283	0.134	0	TNK	MPHOSPH9
PTPRA	0	0.301466361692541	0.57	0.543	0	TNK	PTPRA
RALGDS	0	0.301113557259332	0.333	0.167	0	TNK	RALGDS
DHRS7	0	0.300963357268421	0.44	0.293	0	TNK	DHRS7
PPP2R5A	0	0.300946900761557	0.382	0.233	0	TNK	PPP2R5A
RPLP1	0	0.300738769604848	1	1	0	TNK	RPLP1
ARPC1B	0	0.300484179555587	0.729	0.581	0	TNK	ARPC1B
SNRPB	0	0.300215330851885	0.579	0.452	0	TNK	SNRPB
PARP4	0	0.300196512604175	0.467	0.334	0	TNK	PARP4
CCDC18-AS1	0	0.300147232128593	0.31	0.184	0	TNK	CCDC18-AS1
RNF168	0	0.299780337203219	0.312	0.183	0	TNK	RNF168
CCDC12	0	0.299664214803822	0.417	0.269	0	TNK	CCDC12
PIK3R1	0	0.299426416430764	0.65	0.523	0	TNK	PIK3R1
RBM27	0	0.299236802062273	0.349	0.2	0	TNK	RBM27
KIAA2026	0	0.299032654694643	0.475	0.372	0	TNK	KIAA2026
ACTR2	0	0.29891634968893	0.718	0.643	0	TNK	ACTR2
ELMO1	0	0.298760004330746	0.733	0.537	0	TNK	ELMO1
OFD1	0	0.298635874173807	0.41	0.269	0	TNK	OFD1
TRIM22	0	0.298405377137844	0.409	0.246	0	TNK	TRIM22
TRIM33	0	0.297915806885425	0.429	0.307	0	TNK	TRIM33
FAM89B	0	0.297761762595287	0.341	0.179	0	TNK	FAM89B
RBM25	0	0.297278159686487	0.684	0.674	0	TNK	RBM25
CHD1	0	0.297274548205124	0.538	0.392	0	TNK	CHD1
PDS5A	0	0.297143546361594	0.562	0.513	0	TNK	PDS5A
NR1D2	0	0.297093840076004	0.356	0.226	0	TNK	NR1D2
ATP5F1E	0	0.296235330649771	0.987	0.969	0	TNK	ATP5F1E
RANBP9	0	0.295830376121232	0.426	0.307	0	TNK	RANBP9
SRSF2	0	0.295822229849286	0.609	0.557	0	TNK	SRSF2
USP47	0	0.295383704555414	0.587	0.561	0	TNK	USP47
CDC73	0	0.295070091289537	0.406	0.279	0	TNK	CDC73
SRSF5	0	0.294831017215641	0.774	0.766	0	TNK	SRSF5
USP9Y	0	0.294718595473695	0.259	0.162	0	TNK	USP9Y
PNN	0	0.294714936713136	0.569	0.475	0	TNK	PNN
CDKAL1	0	0.294359365492984	0.669	0.704	0	TNK	CDKAL1
RPS28	0	0.294159201760598	1	0.999	0	TNK	RPS28
XPO6	0	0.293968280400036	0.394	0.234	0	TNK	XPO6
TAP1	0	0.293945607980617	0.37	0.189	0	TNK	TAP1
CRACR2A	0	0.293898413380232	0.287	0.129	0	TNK	CRACR2A
UBALD2	0	0.293777668074574	0.386	0.238	0	TNK	UBALD2
CREBRF	0	0.293746765909205	0.458	0.32	0	TNK	CREBRF
ZNF292	0	0.293635629514709	0.617	0.612	0	TNK	ZNF292
OXCT1	0	0.293591085996783	0.305	0.153	0	TNK	OXCT1
GLIPR1	0	0.293410872363832	0.445	0.192	0	TNK	GLIPR1
PRR13	0	0.293071257859502	0.452	0.285	0	TNK	PRR13
WDR26	0	0.292632888120167	0.429	0.303	0	TNK	WDR26
VPS37B	0	0.29238790111212	0.404	0.294	0	TNK	VPS37B
XRN1	0	0.292318966018471	0.606	0.602	0	TNK	XRN1
TMEM65	0	0.292148763482953	0.344	0.237	0	TNK	TMEM65
CRTC3	0	0.291914446652742	0.34	0.22	0	TNK	CRTC3
CNOT4	0	0.291365598535252	0.463	0.353	0	TNK	CNOT4
FYCO1	0	0.290968243790484	0.263	0.109	0	TNK	FYCO1
CATSPERB	0	0.290940435203341	0.26	0.109	0	TNK	CATSPERB
FAM102B	0	0.290339739214815	0.271	0.144	0	TNK	FAM102B
GON4L	0	0.290274602920233	0.397	0.267	0	TNK	GON4L
CARD16	0	0.290133943309161	0.318	0.148	0	TNK	CARD16
RPL36AL	0	0.289776235838644	0.928	0.929	0	TNK	RPL36AL
ZNF276	0	0.289545381824659	0.253	0.085	0	TNK	ZNF276
LSM8	0	0.289460037903851	0.445	0.299	0	TNK	LSM8
HERC3	0	0.289293140922499	0.278	0.157	0	TNK	HERC3
APOL6	0	0.289201381980619	0.381	0.219	0	TNK	APOL6
ARHGDIA	0	0.289187426506715	0.473	0.31	0	TNK	ARHGDIA
NIPBL	0	0.288948469587867	0.737	0.753	0	TNK	NIPBL
PI4KA	0	0.288761731823618	0.387	0.259	0	TNK	PI4KA
CGGBP1	0	0.28859661770483	0.422	0.274	0	TNK	CGGBP1
ERICH1	0	0.288229479039852	0.407	0.257	0	TNK	ERICH1
RPS3A	0	0.287885884744973	1	0.999	0	TNK	RPS3A
AKIRIN2	0	0.287551645735224	0.344	0.187	0	TNK	AKIRIN2
PSMB10	0	0.28739420822371	0.409	0.237	0	TNK	PSMB10
SACM1L	0	0.287259565258841	0.298	0.151	0	TNK	SACM1L
SUB1	0	0.287132499184744	0.825	0.822	0	TNK	SUB1
ZNF611	0	0.287116687441857	0.265	0.133	0	TNK	ZNF611
PRKAR2A	0	0.286821476944012	0.424	0.325	0	TNK	PRKAR2A
ST3GAL5	0	0.286686754909625	0.266	0.118	0	TNK	ST3GAL5
EEF1B2	0	0.286329562364901	0.968	0.959	0	TNK	EEF1B2
PHF11	0	0.286178446444809	0.331	0.177	0	TNK	PHF11
FBXL20	0	0.285915346570961	0.382	0.302	0	TNK	FBXL20
XPO4	0	0.28560559557772	0.321	0.205	0	TNK	XPO4
CCDC66	0	0.285442351227029	0.381	0.236	0	TNK	CCDC66
TASOR2	0	0.285285963704445	0.348	0.226	0	TNK	TASOR2
DDX3X	0	0.284780713100068	0.685	0.672	0	TNK	DDX3X
ZZEF1	0	0.28475435708376	0.379	0.245	0	TNK	ZZEF1
RNF111	0	0.284656868799494	0.395	0.268	0	TNK	RNF111
CSNK1G2	0	0.284652650770143	0.34	0.18	0	TNK	CSNK1G2
GTF2B	0	0.284514897265153	0.414	0.265	0	TNK	GTF2B
RLF	0	0.284418898552059	0.434	0.308	0	TNK	RLF
RPAP2	0	0.284147399647574	0.355	0.24	0	TNK	RPAP2
FAM126B	0	0.283885506215015	0.31	0.179	0	TNK	FAM126B
NUP153	0	0.283124997699639	0.364	0.236	0	TNK	NUP153
TAF15	0	0.28296108870413	0.598	0.55	0	TNK	TAF15
MFSD6	0	0.282826759298486	0.349	0.222	0	TNK	MFSD6
PPP1R21	0	0.282816680906728	0.354	0.239	0	TNK	PPP1R21
DENND6A	0	0.282602460910073	0.33	0.203	0	TNK	DENND6A
POLR2J3	0	0.282142754838986	0.335	0.201	0	TNK	POLR2J3
OTULIN	0	0.281760426226729	0.266	0.12	0	TNK	OTULIN
ABI1	0	0.281740766178392	0.516	0.413	0	TNK	ABI1
SLC2A3	0	0.28166043733945	0.578	0.267	0	TNK	SLC2A3
FOXJ3	0	0.281653037063973	0.444	0.343	0	TNK	FOXJ3
PTP4A2	0	0.281575972539961	0.637	0.6	0	TNK	PTP4A2
PGK1	0	0.281496048817516	0.658	0.647	0	TNK	PGK1
TSPAN14	0	0.281336890838523	0.403	0.261	0	TNK	TSPAN14
CLASP1	0	0.281198146515789	0.569	0.532	0	TNK	CLASP1
USP34	0	0.281161012040776	0.734	0.757	0	TNK	USP34
RPL6	0	0.280795973654978	0.999	0.998	0	TNK	RPL6
PAIP2	0	0.280088048351854	0.554	0.479	0	TNK	PAIP2
NOP53	0	0.279845114093876	0.849	0.828	0	TNK	NOP53
RPTOR	0	0.279597662859905	0.335	0.222	0	TNK	RPTOR
ATF7IP2	0	0.278911492590051	0.352	0.241	0	TNK	ATF7IP2
RNASEH2B	0	0.278619671843575	0.386	0.254	0	TNK	RNASEH2B
RAPGEF1	0	0.278234662914378	0.653	0.589	0	TNK	RAPGEF1
PTBP3	0	0.277905882007542	0.516	0.422	0	TNK	PTBP3
EHD1	0	0.277691077813807	0.276	0.1	0	TNK	EHD1
UBE2S	0	0.277648409418181	0.344	0.191	0	TNK	UBE2S
CBL	0	0.277099587667652	0.316	0.183	0	TNK	CBL
MAZ	0	0.277065254757027	0.377	0.221	0	TNK	MAZ
CBFA2T2	0	0.276996247946654	0.393	0.314	0	TNK	CBFA2T2
CDR2	0	0.27651816978505	0.373	0.267	0	TNK	CDR2
ZCCHC2	0	0.276457307649508	0.284	0.161	0	TNK	ZCCHC2
ZNF407	0	0.276366815352625	0.403	0.313	0	TNK	ZNF407
ARIH2	0	0.276309858688338	0.391	0.265	0	TNK	ARIH2
CAP1	0	0.276219077580639	0.626	0.529	0	TNK	CAP1
ATAD2B	0	0.275769427603892	0.417	0.296	0	TNK	ATAD2B
ZNRD1	0	0.274859538319265	0.315	0.147	0	TNK	ZNRD1
DENND4C	0	0.274774729635432	0.445	0.341	0	TNK	DENND4C
RASGRF2	0	0.274545718509217	0.262	0.126	0	TNK	RASGRF2
MIR4435-2HG	0	0.274473114591015	0.427	0.285	0	TNK	MIR4435-2HG
PREP	0	0.274166236572417	0.278	0.15	0	TNK	PREP
TBCD	0	0.273907966412195	0.33	0.198	0	TNK	TBCD
TRPC4AP	0	0.27390090182869	0.4	0.31	0	TNK	TRPC4AP
TRANK1	0	0.273478529796233	0.329	0.186	0	TNK	TRANK1
MFSD14A	0	0.273072235420872	0.277	0.144	0	TNK	MFSD14A
MYADM	0	0.272700368511708	0.331	0.199	0	TNK	MYADM
RSBN1L	0	0.272557103842731	0.556	0.485	0	TNK	RSBN1L
HIPK1	0	0.272456888154415	0.419	0.282	0	TNK	HIPK1
SIRT7	0	0.272425017223954	0.273	0.106	0	TNK	SIRT7
ORAI1	0	0.272388085680619	0.305	0.144	0	TNK	ORAI1
PAK2	0	0.272261417788375	0.601	0.558	0	TNK	PAK2
BDP1	0	0.272029631381962	0.416	0.304	0	TNK	BDP1
HUWE1	0	0.271830208689527	0.47	0.365	0	TNK	HUWE1
GPBP1	0	0.271605750908434	0.654	0.658	0	TNK	GPBP1
COA1	0	0.271261315762724	0.447	0.352	0	TNK	COA1
WDR82	0	0.270375220529751	0.353	0.204	0	TNK	WDR82
PPP6R3	0	0.270346034706318	0.655	0.675	0	TNK	PPP6R3
ADCY7	0	0.270276729296965	0.257	0.091	0	TNK	ADCY7
ABHD18	0	0.270141152358698	0.304	0.197	0	TNK	ABHD18
CAMK2D	0	0.269976120242499	0.591	0.545	0	TNK	CAMK2D
SNRNP200	0	0.269913388741464	0.409	0.284	0	TNK	SNRNP200
LRCH3	0	0.269002075778876	0.429	0.339	0	TNK	LRCH3
COMMD7	0	0.268662221625288	0.341	0.192	0	TNK	COMMD7
NSMAF	0	0.268521207214166	0.322	0.209	0	TNK	NSMAF
GGA2	0	0.26829196623412	0.325	0.209	0	TNK	GGA2
GNB5	0	0.268216656035011	0.261	0.128	0	TNK	GNB5
ZNF394	0	0.267973120442511	0.278	0.121	0	TNK	ZNF394
VPS26A	0	0.267742259399797	0.344	0.217	0	TNK	VPS26A
VWA8	0	0.267622768225342	0.453	0.378	0	TNK	VWA8
TTC33	0	0.267433898015623	0.26	0.126	0	TNK	TTC33
PRDM2	0	0.266778067384123	0.539	0.442	0	TNK	PRDM2
PCGF5	0	0.26614551201765	0.433	0.331	0	TNK	PCGF5
ODF2L	0	0.266039242733067	0.507	0.333	0	TNK	ODF2L
RPS23	0	0.26585824471218	1	0.999	0	TNK	RPS23
ZNF800	0	0.265443708881347	0.35	0.215	0	TNK	ZNF800
CTCF	0	0.265318555293089	0.362	0.24	0	TNK	CTCF
TMEM156	0	0.265074817222983	0.262	0.102	0	TNK	TMEM156
MED10	0	0.264882522851978	0.365	0.21	0	TNK	MED10
STAU2	0	0.264703375996438	0.43	0.346	0	TNK	STAU2
FRYL	0	0.264602370458094	0.619	0.575	0	TNK	FRYL
DNMT1	0	0.264144000866503	0.34	0.194	0	TNK	DNMT1
BCAS2	0	0.264083008448849	0.378	0.229	0	TNK	BCAS2
SNRPB2	0	0.264031777104459	0.426	0.29	0	TNK	SNRPB2
IFI16	0	0.263988422008538	0.711	0.636	0	TNK	IFI16
CENPC	0	0.263263050755485	0.429	0.308	0	TNK	CENPC
ZNF708	0	0.263261523738151	0.261	0.119	0	TNK	ZNF708
RRP1B	0	0.263014757818923	0.298	0.154	0	TNK	RRP1B
USP24	0	0.26230621031958	0.391	0.273	0	TNK	USP24
ARID1A	0	0.262140331507155	0.475	0.374	0	TNK	ARID1A
TANGO6	0	0.262097677030043	0.277	0.172	0	TNK	TANGO6
FAM107B	0	0.26060824599165	0.711	0.634	0	TNK	FAM107B
CHFR	0	0.260561163747207	0.293	0.158	0	TNK	CHFR
GPR155	0	0.259793644763104	0.303	0.154	0	TNK	GPR155
MARCH7	0	0.259731800730386	0.456	0.345	0	TNK	MARCH7
ANKRD36	0	0.259639572091534	0.301	0.165	0	TNK	ANKRD36
RELCH	0	0.25953596934937	0.297	0.174	0	TNK	RELCH
SSBP4	0	0.259262641576643	0.465	0.293	0	TNK	SSBP4
FAM53B	0	0.259201363114903	0.276	0.154	0	TNK	FAM53B
TYW1	0	0.259005894956519	0.335	0.233	0	TNK	TYW1
CDC42	0	0.25898424550136	0.794	0.781	0	TNK	CDC42
STXBP5	0	0.258444437137421	0.42	0.301	0	TNK	STXBP5
FBXW4	0	0.258324822855252	0.342	0.226	0	TNK	FBXW4
ADARB1	0	0.256871912798823	0.275	0.133	0	TNK	ADARB1
VPS13C	0	0.256779754924018	0.683	0.685	0	TNK	VPS13C
SECISBP2	0	0.25642364103001	0.429	0.315	0	TNK	SECISBP2
NKTR	0	0.255994306733652	0.581	0.535	0	TNK	NKTR
COP1	0	0.255360224830808	0.649	0.646	0	TNK	COP1
AKIRIN1	0	0.255302582692334	0.355	0.217	0	TNK	AKIRIN1
PEX14	0	0.255071249537079	0.29	0.2	0	TNK	PEX14
TMPO	0	0.254687574059815	0.349	0.2	0	TNK	TMPO
CLIC1	0	0.254475757450801	0.859	0.821	0	TNK	CLIC1
RBM4	0	0.253297898426481	0.4	0.266	0	TNK	RBM4
DDX18	0	0.253064888544727	0.5	0.387	0	TNK	DDX18
WDR20	0	0.2529689017686	0.309	0.196	0	TNK	WDR20
UBE2V1	0	0.252607685288026	0.418	0.285	0	TNK	UBE2V1
GALNT11	0	0.252429191721688	0.291	0.184	0	TNK	GALNT11
CYBA	0	0.252292071075859	0.965	0.833	0	TNK	CYBA
ZC3H18	0	0.252101935660399	0.285	0.152	0	TNK	ZC3H18
PARVG	0	0.251972240649645	0.27	0.104	0	TNK	PARVG
STN1	0	0.251720732704219	0.269	0.128	0	TNK	STN1
HMGB2	0	0.251577143117045	0.41	0.225	0	TNK	HMGB2
ATXN2L	0	0.251451089440789	0.317	0.186	0	TNK	ATXN2L
RGS19	0	0.251161613428794	0.302	0.13	0	TNK	RGS19
IDH2	0	0.250603151077855	0.428	0.297	0	TNK	IDH2
PRPF4B	0	0.250467643110703	0.527	0.455	0	TNK	PRPF4B
CASP4	0	0.250390278438638	0.443	0.312	0	TNK	CASP4
NPTN	0	-0.250305296752497	0.231	0.374	0	TNK	NPTN
DOCK5	0	-0.25170333523023	0.15	0.274	0	TNK	DOCK5
KIAA1671	0	-0.253025747025094	0.153	0.277	0	TNK	KIAA1671
MTRNR2L8	0	-0.254174166607101	0.27	0.385	0	TNK	MTRNR2L8
DDAH2	0	-0.254812421282316	0.104	0.252	0	TNK	DDAH2
CHID1	0	-0.255601369407851	0.098	0.266	0	TNK	CHID1
TUFM	0	-0.255706694508172	0.35	0.513	0	TNK	TUFM
LAMP2	0	-0.258182492379261	0.179	0.33	0	TNK	LAMP2
CHMP2A	0	-0.258436614591571	0.382	0.544	0	TNK	CHMP2A
NDUFB4	0	-0.258703594258443	0.474	0.697	0	TNK	NDUFB4
CLINT1	0	-0.258900464675001	0.408	0.58	0	TNK	CLINT1
H2AFY	0	-0.258929154281808	0.324	0.433	0	TNK	H2AFY
PPP4R1	0	-0.259227814815534	0.144	0.292	0	TNK	PPP4R1
BNIP3L	0	-0.259906595499148	0.239	0.352	0	TNK	BNIP3L
SESN3	0	-0.260784027571838	0.206	0.303	0	TNK	SESN3
NAA38	0	-0.261290157374838	0.384	0.552	0	TNK	NAA38
NDUFC2	0	-0.261719246724337	0.476	0.691	0	TNK	NDUFC2
SUN1	0	-0.262644216702428	0.13	0.275	0	TNK	SUN1
RABGAP1	0	-0.263072303823992	0.273	0.41	0	TNK	RABGAP1
PHC2	0	-0.264451443295293	0.13	0.259	0	TNK	PHC2
SEM1	0	-0.264522388050066	0.554	0.725	0	TNK	SEM1
ATP5ME	0	-0.264626829650298	0.619	0.786	0	TNK	ATP5ME
NT5C2	0	-0.264644362086644	0.321	0.504	0	TNK	NT5C2
GBE1	0	-0.26493173018102	0.127	0.273	0	TNK	GBE1
FGGY	0	-0.266480240782919	0.178	0.323	0	TNK	FGGY
ALKBH7	0	-0.267105970099576	0.262	0.419	0	TNK	ALKBH7
KDELR2	0	-0.267313376163617	0.229	0.379	0	TNK	KDELR2
SIPA1L3	0	-0.267919279827491	0.269	0.417	0	TNK	SIPA1L3
MED13L	0	-0.268402680449135	0.678	0.856	0	TNK	MED13L
UQCRH	0	-0.269052634889612	0.648	0.828	0	TNK	UQCRH
STX7	0	-0.270351860135553	0.158	0.275	0	TNK	STX7
EIF2AK4	0	-0.271123877565567	0.118	0.286	0	TNK	EIF2AK4
FKBP11	0	-0.272905693320604	0.392	0.254	0	TNK	FKBP11
NDUFB1	0	-0.273383289719577	0.449	0.635	0	TNK	NDUFB1
NFE2L1	0	-0.273479518679898	0.106	0.265	0	TNK	NFE2L1
WASF2	0	-0.27354711513843	0.533	0.719	0	TNK	WASF2
ZMIZ1	0	-0.274151447678877	0.112	0.251	0	TNK	ZMIZ1
CHD9	0	-0.274317292933507	0.529	0.765	0	TNK	CHD9
CEP170	0	-0.274401599460022	0.127	0.267	0	TNK	CEP170
SRGAP2	0	-0.275982065306168	0.163	0.262	0	TNK	SRGAP2
PTEN	0	-0.276153102892448	0.481	0.636	0	TNK	PTEN
ZNF106	0	-0.277209589054419	0.26	0.381	0	TNK	ZNF106
SLC25A3	0	-0.277654528946478	0.657	0.832	0	TNK	SLC25A3
VAPA	0	-0.277699317220612	0.51	0.696	0	TNK	VAPA
PTPN12	0	-0.282311777454131	0.181	0.339	0	TNK	PTPN12
SEC31A	0	-0.28279368242162	0.379	0.604	0	TNK	SEC31A
ELF2	0	-0.283854188127358	0.407	0.588	0	TNK	ELF2
RAB4A	0	-0.284533349963512	0.209	0.353	0	TNK	RAB4A
GOLGB1	0	-0.284968633095268	0.476	0.698	0	TNK	GOLGB1
DNPH1	0	-0.287258330522177	0.169	0.261	0	TNK	DNPH1
CSNK1A1	0	-0.290570437631372	0.633	0.794	0	TNK	CSNK1A1
DHRS3	0	-0.290825194769444	0.208	0.315	0	TNK	DHRS3
TANC2	0	-0.292495686205643	0.224	0.338	0	TNK	TANC2
ARF4	0	-0.293574849752472	0.409	0.637	0	TNK	ARF4
SIL1	0	-0.294233747272376	0.188	0.395	0	TNK	SIL1
ARHGAP5	0	-0.294456970208267	0.208	0.377	0	TNK	ARHGAP5
PPA1	0	-0.294635774166178	0.364	0.492	0	TNK	PPA1
PLPP5	0	-0.295103787132528	0.106	0.268	0	TNK	PLPP5
DAAM1	0	-0.296146294241006	0.149	0.311	0	TNK	DAAM1
PDIA4	0	-0.296429511480823	0.143	0.304	0	TNK	PDIA4
LIMK2	0	-0.296525664667098	0.161	0.288	0	TNK	LIMK2
ERLEC1	0	-0.296969610621282	0.234	0.381	0	TNK	ERLEC1
NUCKS1	0	-0.297477802583975	0.652	0.78	0	TNK	NUCKS1
COX5A	0	-0.298623570381017	0.424	0.624	0	TNK	COX5A
COX6A1	0	-0.298748172800122	0.637	0.798	0	TNK	COX6A1
MCU	0	-0.299685650578391	0.226	0.364	0	TNK	MCU
NORAD	0	-0.301956640097987	0.245	0.404	0	TNK	NORAD
BAG1	0	-0.303317629047215	0.222	0.362	0	TNK	BAG1
TPI1	0	-0.304968368855404	0.482	0.659	0	TNK	TPI1
FLOT1	0	-0.307784222584377	0.195	0.357	0	TNK	FLOT1
HEBP2	0	-0.3081270488051	0.285	0.394	0	TNK	HEBP2
EID1	0	-0.308193631613428	0.646	0.782	0	TNK	EID1
SELENOS	0	-0.308354591843255	0.319	0.522	0	TNK	SELENOS
MRPL40	0	-0.30863786254429	0.162	0.319	0	TNK	MRPL40
PRDX2	0	-0.309066412725821	0.406	0.606	0	TNK	PRDX2
COMT	0	-0.309353631337526	0.255	0.411	0	TNK	COMT
NDUFB7	0	-0.310454830133785	0.466	0.685	0	TNK	NDUFB7
NCOA4	0	-0.31307198959765	0.178	0.322	0	TNK	NCOA4
FIS1	0	-0.315087032966301	0.416	0.634	0	TNK	FIS1
TMEM219	0	-0.315213243652059	0.306	0.502	0	TNK	TMEM219
COX5B	0	-0.315677924105127	0.649	0.799	0	TNK	COX5B
TMEM258	0	-0.315731962575198	0.567	0.794	0	TNK	TMEM258
GMDS-DT	0	-0.315816574854751	0.383	0.674	0	TNK	GMDS-DT
NDUFA4	0	-0.320247431792621	0.8	0.896	0	TNK	NDUFA4
MYDGF	0	-0.320461425220656	0.288	0.436	0	TNK	MYDGF
ANKS1A	0	-0.320956600380914	0.254	0.383	0	TNK	ANKS1A
SLC25A37	0	-0.321462762010944	0.138	0.272	0	TNK	SLC25A37
MAGED2	0	-0.321504391912165	0.232	0.35	0	TNK	MAGED2
NANS	0	-0.32164566641372	0.164	0.349	0	TNK	NANS
EHBP1	0	-0.322552638133932	0.304	0.464	0	TNK	EHBP1
EEF2	0	-0.323020002179798	0.828	0.94	0	TNK	EEF2
SERF2	0	-0.32353660928033	0.96	0.981	0	TNK	SERF2
TMEM205	0	-0.323734033671397	0.117	0.303	0	TNK	TMEM205
POLR2L	0	-0.323899648163525	0.551	0.747	0	TNK	POLR2L
TMEM14C	0	-0.324378569259592	0.211	0.405	0	TNK	TMEM14C
PPP2CB	0	-0.325463485876413	0.146	0.339	0	TNK	PPP2CB
UBB	0	-0.325959325628312	0.859	0.933	0	TNK	UBB
ZKSCAN1	0	-0.326926125782865	0.21	0.362	0	TNK	ZKSCAN1
SYPL1	0	-0.32812407293035	0.221	0.398	0	TNK	SYPL1
ADI1	0	-0.328998906465688	0.135	0.32	0	TNK	ADI1
CBR1	0	-0.329141332411083	0.106	0.251	0	TNK	CBR1
ATP5F1B	0	-0.329717076828632	0.462	0.673	0	TNK	ATP5F1B
POLR2I	0	-0.331190932717366	0.245	0.337	0	TNK	POLR2I
TLE1	0	-0.33385383073063	0.103	0.288	0	TNK	TLE1
PTTG1IP	0	-0.333948498183946	0.179	0.358	0	TNK	PTTG1IP
SPART	0	-0.33515603881612	0.114	0.271	0	TNK	SPART
SEC62	0	-0.336738556639933	0.623	0.867	0	TNK	SEC62
H3F3A	0	-0.3368826318096	0.988	0.973	0	TNK	H3F3A
NBEAL1	0	-0.3370324345064	0.209	0.381	0	TNK	NBEAL1
SLC25A5	0	-0.338393969562052	0.496	0.673	0	TNK	SLC25A5
CYB5R3	0	-0.339191994808896	0.165	0.348	0	TNK	CYB5R3
ALPK1	0	-0.342086049563573	0.086	0.284	0	TNK	ALPK1
VCL	0	-0.342406328794911	0.111	0.261	0	TNK	VCL
CCDC50	0	-0.343813004328656	0.132	0.281	0	TNK	CCDC50
NDUFC1	0	-0.344414229939698	0.388	0.59	0	TNK	NDUFC1
PDXK	0	-0.34445597582253	0.189	0.385	0	TNK	PDXK
EPN2	0	-0.344761273704558	0.102	0.309	0	TNK	EPN2
TALDO1	0	-0.345109561128	0.336	0.502	0	TNK	TALDO1
EVA1C	0	-0.345776938961216	0.307	0.396	0	TNK	EVA1C
ARL4A	0	-0.347188179491058	0.195	0.33	0	TNK	ARL4A
TUBB	0	-0.347558998772188	0.346	0.434	0	TNK	TUBB
SPCS1	0	-0.348490463878479	0.606	0.803	0	TNK	SPCS1
BST2	0	-0.35218663587172	0.444	0.617	0	TNK	BST2
YBX1	0	-0.352621349020788	0.839	0.91	0	TNK	YBX1
RAPGEF2	0	-0.353401672059272	0.369	0.622	0	TNK	RAPGEF2
GNG5	0	-0.353786292463673	0.506	0.735	0	TNK	GNG5
ATP5F1A	0	-0.354634750051748	0.41	0.678	0	TNK	ATP5F1A
CTNNB1	0	-0.354867688152552	0.462	0.66	0	TNK	CTNNB1
TRAK1	0	-0.355523604724185	0.22	0.4	0	TNK	TRAK1
IMMP2L	0	-0.355802950886058	0.412	0.664	0	TNK	IMMP2L
PAPSS1	0	-0.35613478123851	0.162	0.355	0	TNK	PAPSS1
CHCHD10	0	-0.357725236049709	0.35	0.534	0	TNK	CHCHD10
PLD3	0	-0.357733484281189	0.175	0.358	0	TNK	PLD3
MAP4K3	0	-0.358687249944206	0.176	0.387	0	TNK	MAP4K3
SCARB2	0	-0.359633025490282	0.098	0.313	0	TNK	SCARB2
SEC61B	0	-0.360771687944573	0.643	0.832	0	TNK	SEC61B
ACSL3	0	-0.363323092584847	0.212	0.354	0	TNK	ACSL3
MGST3	0	-0.363838414657776	0.415	0.608	0	TNK	MGST3
CPLANE1	0	-0.364477470900463	0.129	0.298	0	TNK	CPLANE1
KTN1	0	-0.364591038925834	0.688	0.81	0	TNK	KTN1
SPATS2	0	-0.365179018707541	0.129	0.32	0	TNK	SPATS2
RPN2	0	-0.365645997934903	0.415	0.675	0	TNK	RPN2
DIP2C	0	-0.367302484224888	0.072	0.261	0	TNK	DIP2C
AIG1	0	-0.368836534889441	0.083	0.307	0	TNK	AIG1
RPS6KA2	0	-0.369496202100061	0.11	0.272	0	TNK	RPS6KA2
WWOX	0	-0.370268727517975	0.471	0.768	0	TNK	WWOX
CCPG1	0	-0.371549801232462	0.305	0.551	0	TNK	CCPG1
PLXNB2	0	-0.372636820728626	0.028	0.251	0	TNK	PLXNB2
POR	0	-0.373748998099138	0.186	0.32	0	TNK	POR
NUMB	0	-0.37383087973706	0.361	0.621	0	TNK	NUMB
PSMB5	0	-0.374710112470881	0.161	0.363	0	TNK	PSMB5
SRGAP3	0	-0.377033564770362	0.137	0.278	0	TNK	SRGAP3
HSD17B12	0	-0.377468701366281	0.133	0.348	0	TNK	HSD17B12
CDC14B	0	-0.377486458345919	0.071	0.253	0	TNK	CDC14B
RUFY3	0	-0.377704561623467	0.146	0.369	0	TNK	RUFY3
PHLPP1	0	-0.377964343456236	0.132	0.316	0	TNK	PHLPP1
IFT43	0	-0.378309757793495	0.107	0.261	0	TNK	IFT43
AFF1	0	-0.378748291807411	0.463	0.736	0	TNK	AFF1
CALR	0	-0.380280165675371	0.575	0.819	0	TNK	CALR
PHPT1	0	-0.381352698128421	0.255	0.505	0	TNK	PHPT1
STRBP	0	-0.384454064908294	0.267	0.388	0	TNK	STRBP
LAP3	0	-0.385009775973635	0.21	0.327	0	TNK	LAP3
PLEKHA7	0	-0.385140848765415	0.097	0.262	0	TNK	PLEKHA7
DPH6	0	-0.386206177305285	0.179	0.335	0	TNK	DPH6
WDPCP	0	-0.387302072460313	0.307	0.491	0	TNK	WDPCP
PRKN	0	-0.388879230033354	0.147	0.342	0	TNK	PRKN
DGKH	0	-0.39103169446314	0.248	0.356	0	TNK	DGKH
DSE	0	-0.391089078644263	0.157	0.304	0	TNK	DSE
MBNL2	0	-0.391699459521656	0.371	0.627	0	TNK	MBNL2
SH3PXD2A	0	-0.391972275243163	0.067	0.265	0	TNK	SH3PXD2A
SDCCAG8	0	-0.392844175300741	0.254	0.516	0	TNK	SDCCAG8
PRKAR1A	0	-0.393592594518248	0.328	0.522	0	TNK	PRKAR1A
GTF2I	0	-0.396021883349	0.45	0.706	0	TNK	GTF2I
TCEAL4	0	-0.397022001550003	0.097	0.314	0	TNK	TCEAL4
SOCS3	0	-0.397170165384442	0.221	0.312	0	TNK	SOCS3
HSPA1A	0	-0.397333739989964	0.227	0.395	0	TNK	HSPA1A
SLC44A1	0	-0.397465400888658	0.114	0.295	0	TNK	SLC44A1
TBC1D8	0	-0.398748599317005	0.085	0.256	0	TNK	TBC1D8
SELENOW	0	-0.400195237966878	0.475	0.613	0	TNK	SELENOW
SNX29	0	-0.401180761745596	0.296	0.474	0	TNK	SNX29
KANSL1L	0	-0.401317499811408	0.126	0.305	0	TNK	KANSL1L
FRMD4A	0	-0.402084822822665	0.134	0.256	0	TNK	FRMD4A
SERPINB6	0	-0.402832492501313	0.155	0.375	0	TNK	SERPINB6
CHKA	0	-0.403377322388295	0.077	0.266	0	TNK	CHKA
TMBIM6	0	-0.403706979819808	0.785	0.928	0	TNK	TMBIM6
WDR60	0	-0.406070405734875	0.163	0.302	0	TNK	WDR60
ST13	0	-0.408578075937009	0.438	0.682	0	TNK	ST13
ERGIC3	0	-0.409072408733817	0.204	0.423	0	TNK	ERGIC3
ATP6V0B	0	-0.412017458684815	0.325	0.565	0	TNK	ATP6V0B
TMED10	0	-0.412958315157282	0.402	0.712	0	TNK	TMED10
KDELR1	0	-0.418321912962781	0.198	0.469	0	TNK	KDELR1
SERP1	0	-0.420254252152193	0.652	0.86	0	TNK	SERP1
P4HB	0	-0.421538101643991	0.426	0.683	0	TNK	P4HB
PLD1	0	-0.423959358696417	0.056	0.261	0	TNK	PLD1
CDC42BPB	0	-0.425073880383116	0.022	0.272	0	TNK	CDC42BPB
HIPK2	0	-0.425179949749673	0.307	0.606	0	TNK	HIPK2
ECE1	0	-0.427419575946157	0.208	0.347	0	TNK	ECE1
PAK1	0	-0.428762970475058	0.081	0.284	0	TNK	PAK1
IFNGR2	0	-0.431192429559912	0.095	0.296	0	TNK	IFNGR2
PER2	0	-0.431436947779562	0.108	0.283	0	TNK	PER2
GAB2	0	-0.435170876896097	0.125	0.265	0	TNK	GAB2
SNX3	0	-0.435866609357469	0.428	0.689	0	TNK	SNX3
TUBA1B	0	-0.438310399124884	0.561	0.706	0	TNK	TUBA1B
PLSCR1	0	-0.439889310189291	0.159	0.318	0	TNK	PLSCR1
VGLL4	0	-0.441533915361885	0.266	0.475	0	TNK	VGLL4
TSPO	0	-0.442725399885331	0.519	0.703	0	TNK	TSPO
H2AFJ	0	-0.442971960154023	0.225	0.367	0	TNK	H2AFJ
ITM2B	0	-0.443107954986499	0.959	0.929	0	TNK	ITM2B
LEPROT	0	-0.44334993060964	0.185	0.396	0	TNK	LEPROT
RTN4	0	-0.445621553040702	0.535	0.759	0	TNK	RTN4
MYO6	0	-0.447750460520766	0.083	0.305	0	TNK	MYO6
FKBP2	0	-0.448463800338326	0.122	0.324	0	TNK	FKBP2
CYFIP1	0	-0.449281651237051	0.045	0.301	0	TNK	CYFIP1
SSR3	0	-0.449958528421261	0.32	0.513	0	TNK	SSR3
AKR1A1	0	-0.451336866641327	0.188	0.421	0	TNK	AKR1A1
GNG12	0	-0.452166792609746	0.018	0.259	0	TNK	GNG12
UQCRQ	0	-0.454017197071393	0.42	0.714	0	TNK	UQCRQ
PDIA6	0	-0.457674466620835	0.413	0.728	0	TNK	PDIA6
CTTN	0	-0.458229482414914	0.027	0.288	0	TNK	CTTN
ARL3	0	-0.459009685428914	0.193	0.317	0	TNK	ARL3
ALDH3A2	0	-0.459463497815633	0.089	0.262	0	TNK	ALDH3A2
CCDC88A	0	-0.460552334884838	0.091	0.277	0	TNK	CCDC88A
BCL6	0	-0.461812058634223	0.222	0.386	0	TNK	BCL6
TMEM123	0	-0.462489377959364	0.425	0.656	0	TNK	TMEM123
ARHGAP21	0	-0.462856173370982	0.094	0.317	0	TNK	ARHGAP21
CD151	0	-0.463177694058095	0.081	0.316	0	TNK	CD151
LMAN1	0	-0.464389602634431	0.296	0.584	0	TNK	LMAN1
TPM4	0	-0.464535024173491	0.538	0.732	0	TNK	TPM4
EFCAB2	0	-0.465049812845194	0.17	0.293	0	TNK	EFCAB2
UFC1	0	-0.467101829539937	0.447	0.592	0	TNK	UFC1
FER	0	-0.468315457431507	0.189	0.409	0	TNK	FER
NCKAP1	0	-0.469342442511292	0.049	0.306	0	TNK	NCKAP1
ANXA4	0	-0.470213053654438	0.156	0.376	0	TNK	ANXA4
BEX3	0	-0.471369425448532	0.047	0.252	0	TNK	BEX3
CHPT1	0	-0.473200762402168	0.132	0.294	0	TNK	CHPT1
CTNNAL1	0	-0.474991892924176	0.051	0.263	0	TNK	CTNNAL1
PELI1	0	-0.476659879420012	0.282	0.504	0	TNK	PELI1
UBE2H	0	-0.476990968081896	0.494	0.726	0	TNK	UBE2H
CANX	0	-0.478395183969324	0.409	0.725	0	TNK	CANX
CREB3L2	0	-0.47929280505551	0.208	0.337	0	TNK	CREB3L2
PGRMC1	0	-0.479931200942716	0.104	0.325	0	TNK	PGRMC1
BMPR2	0	-0.481271615106945	0.293	0.496	0	TNK	BMPR2
HSPA5	0	-0.481668938397188	0.477	0.742	0	TNK	HSPA5
GOLM1	0	-0.483230713845749	0.057	0.26	0	TNK	GOLM1
GABARAP	0	-0.48324898978721	0.505	0.641	0	TNK	GABARAP
IL1R1	0	-0.485868910721634	0.064	0.273	0	TNK	IL1R1
MAP7	0	-0.48659340435101	0.04	0.254	0	TNK	MAP7
NECTIN2	0	-0.491009600941179	0.018	0.263	0	TNK	NECTIN2
CPEB4	0	-0.491601033565987	0.189	0.398	0	TNK	CPEB4
AOPEP	0	-0.491708560164075	0.185	0.276	0	TNK	AOPEP
ATP8B1	0	-0.491958566814725	0.16	0.326	0	TNK	ATP8B1
CUX1	0	-0.494838622864886	0.373	0.711	0	TNK	CUX1
RERE	0	-0.496384701934776	0.566	0.824	0	TNK	RERE
ZFP36L1	0	-0.496927183082957	0.682	0.798	0	TNK	ZFP36L1
ZFAND5	0	-0.49845025410293	0.332	0.551	0	TNK	ZFAND5
CD81	0	-0.502433921955453	0.74	0.833	0	TNK	CD81
LARGE1	0	-0.504289708621974	0.036	0.26	0	TNK	LARGE1
PPDPF	0	-0.504514973938217	0.67	0.734	0	TNK	PPDPF
PKIG	0	-0.504540766355455	0.046	0.27	0	TNK	PKIG
OSBPL1A	0	-0.506585536509786	0.038	0.297	0	TNK	OSBPL1A
PEBP1	0	-0.509120185360719	0.584	0.77	0	TNK	PEBP1
SPATS2L	0	-0.50932369717885	0.232	0.47	0	TNK	SPATS2L
YWHAE	0	-0.510026437692521	0.492	0.775	0	TNK	YWHAE
ATOX1	0	-0.510335689284939	0.193	0.473	0	TNK	ATOX1
PRKCE	0	-0.512431972513223	0.309	0.567	0	TNK	PRKCE
ATP2A2	0	-0.514917965284238	0.3	0.547	0	TNK	ATP2A2
SSBP2	0	-0.517619087235997	0.354	0.649	0	TNK	SSBP2
NFE2L2	0	-0.520136346088086	0.49	0.73	0	TNK	NFE2L2
SEC14L1	0	-0.521183083587086	0.265	0.539	0	TNK	SEC14L1
TNFSF10	0	-0.522080943795055	0.249	0.39	0	TNK	TNFSF10
CLTA	0	-0.523348790351077	0.49	0.74	0	TNK	CLTA
FNBP1L	0	-0.52385131669791	0.025	0.279	0	TNK	FNBP1L
FCHO2	0	-0.525264452944715	0.057	0.292	0	TNK	FCHO2
UGGT2	0	-0.52681168658298	0.019	0.303	0	TNK	UGGT2
HSP90AB1	0	-0.527307967538837	0.812	0.889	0	TNK	HSP90AB1
BMP2K	0	-0.528579385322426	0.104	0.275	0	TNK	BMP2K
DLG2	0	-0.528886821037063	0.083	0.265	0	TNK	DLG2
PTPRF	0	-0.529229422878383	0.042	0.278	0	TNK	PTPRF
L3MBTL4	0	-0.530129120978616	0.054	0.295	0	TNK	L3MBTL4
MEF2A	0	-0.534841277032047	0.37	0.673	0	TNK	MEF2A
ARHGAP18	0	-0.535419296139595	0.337	0.492	0	TNK	ARHGAP18
ITGB4	0	-0.536161050466602	0.024	0.251	0	TNK	ITGB4
SULF2	0	-0.538203985515058	0.055	0.254	0	TNK	SULF2
ATF3	0	-0.538410245203919	0.09	0.274	0	TNK	ATF3
CD55	0	-0.538993015899478	0.473	0.639	0	TNK	CD55
MAGI3	0	-0.539205046694664	0.089	0.326	0	TNK	MAGI3
ZBTB16	0	-0.541114084177491	0.182	0.342	0	TNK	ZBTB16
FCHSD2	0	-0.541162206212932	0.526	0.726	0	TNK	FCHSD2
NET1	0	-0.541405610671692	0.034	0.279	0	TNK	NET1
METTL7A	0	-0.542849599427452	0.057	0.337	0	TNK	METTL7A
S100A16	0	-0.543333540754402	0.026	0.256	0	TNK	S100A16
PRDX6	0	-0.543670032215372	0.393	0.66	0	TNK	PRDX6
SQSTM1	0	-0.545110987141559	0.541	0.777	0	TNK	SQSTM1
CEBPB	0	-0.548532729948638	0.322	0.511	0	TNK	CEBPB
CTSD	0	-0.548942513398687	0.474	0.649	0	TNK	CTSD
CYSTM1	0	-0.549284522305175	0.216	0.43	0	TNK	CYSTM1
TSPAN3	0	-0.549640580033934	0.134	0.378	0	TNK	TSPAN3
CEP112	0	-0.551434251365202	0.062	0.26	0	TNK	CEP112
MYO5C	0	-0.55165326711204	0.038	0.285	0	TNK	MYO5C
EXPH5	0	-0.552072803872573	0.031	0.256	0	TNK	EXPH5
CTSL	0	-0.552762901319736	0.044	0.264	0	TNK	CTSL
LRRK1	0	-0.552809809945381	0.014	0.278	0	TNK	LRRK1
TSPAN13	0	-0.553316303981482	0.032	0.299	0	TNK	TSPAN13
MGST2	0	-0.553993450105416	0.046	0.334	0	TNK	MGST2
SETBP1	0	-0.554845639926212	0.152	0.378	0	TNK	SETBP1
MYO1D	0	-0.555600482669297	0.262	0.625	0	TNK	MYO1D
KANK1	0	-0.55703214633754	0.044	0.274	0	TNK	KANK1
GAS6	0	-0.558887911655299	0.03	0.307	0	TNK	GAS6
OXR1	0	-0.559206665471484	0.256	0.519	0	TNK	OXR1
FLNB	0	-0.559395726436474	0.11	0.302	0	TNK	FLNB
ITGA6	0	-0.562203161897467	0.164	0.263	0	TNK	ITGA6
RGL1	0	-0.562301814298836	0.034	0.26	0	TNK	RGL1
ANXA5	0	-0.563505757852977	0.413	0.727	0	TNK	ANXA5
SESTD1	0	-0.56353868902487	0.061	0.334	0	TNK	SESTD1
PLPP1	0	-0.565146941948585	0.17	0.293	0	TNK	PLPP1
TBC1D9	0	-0.56527481752337	0.016	0.272	0	TNK	TBC1D9
GULP1	0	-0.566635928355209	0.018	0.269	0	TNK	GULP1
MAP3K13	0	-0.567359728256082	0.134	0.385	0	TNK	MAP3K13
ATP5IF1	0	-0.567691306299455	0.633	0.756	0	TNK	ATP5IF1
SAMD12	0	-0.570675440560424	0.132	0.348	0	TNK	SAMD12
HDLBP	0	-0.574138162969905	0.32	0.686	0	TNK	HDLBP
IFT57	0	-0.575365618059668	0.168	0.275	0	TNK	IFT57
FAM13A	0	-0.575478080985867	0.131	0.349	0	TNK	FAM13A
ST5	0	-0.576575403552296	0.029	0.273	0	TNK	ST5
DAPK1	0	-0.578172644255357	0.03	0.255	0	TNK	DAPK1
PTPN14	0	-0.578882418335176	0.03	0.267	0	TNK	PTPN14
SH3RF1	0	-0.579114458878148	0.019	0.289	0	TNK	SH3RF1
TNS1	0	-0.5836333591976	0.017	0.265	0	TNK	TNS1
EMP2	0	-0.58666686654702	0.02	0.301	0	TNK	EMP2
ASAH1	0	-0.587029683548799	0.173	0.411	0	TNK	ASAH1
PPM1H	0	-0.587492362339917	0.019	0.265	0	TNK	PPM1H
NFIX	0	-0.588767024258829	0.035	0.303	0	TNK	NFIX
PIP5K1B	0	-0.590033728205479	0.026	0.261	0	TNK	PIP5K1B
EPB41L2	0	-0.590745830005045	0.057	0.262	0	TNK	EPB41L2
AFDN	0	-0.593670666787427	0.091	0.344	0	TNK	AFDN
PPFIBP1	0	-0.593749905144853	0.036	0.282	0	TNK	PPFIBP1
HIPK3	0	-0.595324689365917	0.332	0.588	0	TNK	HIPK3
PPM1L	0	-0.595434530818294	0.104	0.32	0	TNK	PPM1L
TYMP	0	-0.597679775693058	0.272	0.415	0	TNK	TYMP
ASPH	0	-0.597918837429046	0.129	0.391	0	TNK	ASPH
ATP1A1	0	-0.598528846845417	0.533	0.705	0	TNK	ATP1A1
SCPEP1	0	-0.601311647848825	0.086	0.342	0	TNK	SCPEP1
PLPP2	0	-0.602261282318745	0.032	0.265	0	TNK	PLPP2
CRIM1	0	-0.605528512031442	0.181	0.335	0	TNK	CRIM1
SMIM14	0	-0.607062400984379	0.135	0.419	0	TNK	SMIM14
SELENOM	0	-0.608523409924469	0.234	0.435	0	TNK	SELENOM
FARP1	0	-0.611102845919449	0.035	0.325	0	TNK	FARP1
SVIL	0	-0.611995266342463	0.122	0.334	0	TNK	SVIL
RDX	0	-0.615372441737737	0.205	0.475	0	TNK	RDX
HES1	0	-0.617238153410423	0.025	0.254	0	TNK	HES1
CLMN	0	-0.617828709399422	0.024	0.277	0	TNK	CLMN
NHS	0	-0.620871501678495	0.024	0.272	0	TNK	NHS
HLA-DMA	0	-0.621333227530873	0.191	0.338	0	TNK	HLA-DMA
CERS6	0	-0.621987070600958	0.153	0.423	0	TNK	CERS6
BLVRB	0	-0.622009037482099	0.133	0.381	0	TNK	BLVRB
PKM	0	-0.625545298448882	0.485	0.72	0	TNK	PKM
UACA	0	-0.628244439833398	0.021	0.3	0	TNK	UACA
SLC9A3R2	0	-0.632909746556009	0.033	0.259	0	TNK	SLC9A3R2
PRICKLE2	0	-0.633267057242801	0.02	0.263	0	TNK	PRICKLE2
RAB13	0	-0.634906830392936	0.03	0.353	0	TNK	RAB13
HDAC9	0	-0.635492341601918	0.119	0.295	0	TNK	HDAC9
GNG7	0	-0.641011431056396	0.038	0.258	0	TNK	GNG7
SRGAP1	0	-0.641793044605076	0.027	0.292	0	TNK	SRGAP1
PTMS	0	-0.642653716351939	0.238	0.486	0	TNK	PTMS
PDE7B	0	-0.644756017328123	0.067	0.286	0	TNK	PDE7B
LGALS3BP	0	-0.64746970001101	0.068	0.334	0	TNK	LGALS3BP
SWAP70	0	-0.64753968674395	0.052	0.329	0	TNK	SWAP70
ARHGAP32	0	-0.650214915354507	0.039	0.324	0	TNK	ARHGAP32
RAC1	0	-0.651111751977861	0.576	0.816	0	TNK	RAC1
ZSWIM6	0	-0.651160478558097	0.488	0.723	0	TNK	ZSWIM6
CTSH	0	-0.655821392009996	0.105	0.38	0	TNK	CTSH
SOX2	0	-0.659224429217904	0.025	0.251	0	TNK	SOX2
TMEM59	0	-0.664955124054065	0.681	0.887	0	TNK	TMEM59
ZBTB7C	0	-0.669229425215966	0.017	0.26	0	TNK	ZBTB7C
CYB5A	0	-0.670220218477372	0.145	0.363	0	TNK	CYB5A
COL4A5	0	-0.671124678244362	0.024	0.264	0	TNK	COL4A5
ACTN1	0	-0.671747464971054	0.058	0.323	0	TNK	ACTN1
RBFOX2	0	-0.677937052314994	0.154	0.415	0	TNK	RBFOX2
PAWR	0	-0.680215471266484	0.039	0.323	0	TNK	PAWR
ITSN1	0	-0.681175351551632	0.031	0.278	0	TNK	ITSN1
DSP	0	-0.682786545379663	0.034	0.282	0	TNK	DSP
TCF7L1	0	-0.683063150419927	0.018	0.299	0	TNK	TCF7L1
NME2	0	-0.683324516326528	0.5	0.697	0	TNK	NME2
CTNND1	0	-0.684918131474544	0.096	0.386	0	TNK	CTNND1
MAST4	0	-0.685155313234843	0.217	0.473	0	TNK	MAST4
RALGAPA2	0	-0.686807825885852	0.43	0.6	0	TNK	RALGAPA2
TIMP2	0	-0.687550553290466	0.07	0.279	0	TNK	TIMP2
EPS8	0	-0.69007554759998	0.064	0.326	0	TNK	EPS8
NHSL1	0	-0.690401707016628	0.026	0.302	0	TNK	NHSL1
NFIC	0	-0.691933319521856	0.205	0.538	0	TNK	NFIC
GRHL2	0	-0.693737658096026	0.026	0.257	0	TNK	GRHL2
SH3D19	0	-0.696816441436415	0.102	0.36	0	TNK	SH3D19
FOXO3	0	-0.698048590235708	0.386	0.73	0	TNK	FOXO3
MCC	0	-0.6983404082497	0.103	0.327	0	TNK	MCC
KLF4	0	-0.698520236785212	0.047	0.291	0	TNK	KLF4
MT1E	0	-0.700273602746268	0.163	0.31	0	TNK	MT1E
MTSS1	0	-0.700504997935856	0.097	0.336	0	TNK	MTSS1
STK3	0	-0.701388068910381	0.099	0.429	0	TNK	STK3
ALDH2	0	-0.703028054555197	0.032	0.364	0	TNK	ALDH2
RIN2	0	-0.710921771474834	0.023	0.338	0	TNK	RIN2
CTDSPL	0	-0.713111319575075	0.026	0.315	0	TNK	CTDSPL
PARVA	0	-0.714683407710268	0.026	0.337	0	TNK	PARVA
NAV2	0	-0.716397269530769	0.051	0.266	0	TNK	NAV2
BACE2	0	-0.71901653167329	0.029	0.312	0	TNK	BACE2
EXT1	0	-0.722585101692842	0.259	0.643	0	TNK	EXT1
GAB1	0	-0.722787837329449	0.028	0.318	0	TNK	GAB1
CTBP2	0	-0.723017553945699	0.086	0.433	0	TNK	CTBP2
EPB41L4A	0	-0.723394587851538	0.048	0.335	0	TNK	EPB41L4A
LIMCH1	0	-0.723652008647182	0.022	0.264	0	TNK	LIMCH1
PLEKHS1	0	-0.723906641747392	0.047	0.26	0	TNK	PLEKHS1
POU2AF1	0	-0.724096266554315	0.039	0.263	0	TNK	POU2AF1
ARHGEF28	0	-0.725112548155741	0.051	0.334	0	TNK	ARHGEF28
LMO4	0	-0.725655958714293	0.257	0.558	0	TNK	LMO4
KIF13A	0	-0.726881283178738	0.033	0.382	0	TNK	KIF13A
PDLIM5	0	-0.727300636089282	0.239	0.547	0	TNK	PDLIM5
RNF130	0	-0.72756176222176	0.189	0.523	0	TNK	RNF130
TNS3	0	-0.728149977723763	0.033	0.319	0	TNK	TNS3
PRDX4	0	-0.729265431600008	0.14	0.376	0	TNK	PRDX4
AGAP1	0	-0.729839729733524	0.125	0.402	0	TNK	AGAP1
TANC1	0	-0.731684031276281	0.03	0.325	0	TNK	TANC1
QKI	0	-0.731762572938137	0.403	0.704	0	TNK	QKI
FRMD4B	0	-0.732961740040551	0.152	0.359	0	TNK	FRMD4B
HERPUD1	0	-0.734571296180099	0.527	0.752	0	TNK	HERPUD1
NR4A1	0	-0.735013995826042	0.187	0.411	0	TNK	NR4A1
CCND1	0	-0.735988493685792	0.041	0.301	0	TNK	CCND1
COBLL1	0	-0.736137311931552	0.021	0.327	0	TNK	COBLL1
DYNC2H1	0	-0.736299039641411	0.109	0.288	0	TNK	DYNC2H1
EVI5	0	-0.737855962477459	0.061	0.439	0	TNK	EVI5
STOX2	0	-0.738535467256599	0.021	0.286	0	TNK	STOX2
PALMD	0	-0.740255181386313	0.019	0.252	0	TNK	PALMD
SEC11C	0	-0.742312146889699	0.391	0.546	0	TNK	SEC11C
LIMA1	0	-0.743142315827068	0.168	0.406	0	TNK	LIMA1
BAZ2B	0	-0.745041927290682	0.312	0.711	0	TNK	BAZ2B
SBF2	0	-0.74668123853722	0.275	0.69	0	TNK	SBF2
CLIC4	0	-0.747960303595514	0.029	0.331	0	TNK	CLIC4
PECAM1	0	-0.75206350288546	0.153	0.272	0	TNK	PECAM1
ETV6	0	-0.753615973196091	0.556	0.854	0	TNK	ETV6
YAP1	0	-0.755194965433148	0.032	0.345	0	TNK	YAP1
HSBP1	0	-0.759228951567853	0.221	0.554	0	TNK	HSBP1
NEDD4L	0	-0.759343340271528	0.041	0.32	0	TNK	NEDD4L
FOS	0	-0.763280891999583	0.758	0.847	0	TNK	FOS
KCTD12	0	-0.764012124739015	0.03	0.265	0	TNK	KCTD12
WDFY3	0	-0.768864668543989	0.024	0.394	0	TNK	WDFY3
MID1	0	-0.773615371834642	0.028	0.3	0	TNK	MID1
IRAK3	0	-0.775100180201948	0.038	0.296	0	TNK	IRAK3
S100A13	0	-0.776403356090919	0.047	0.375	0	TNK	S100A13
NUCB2	0	-0.779171903099383	0.379	0.615	0	TNK	NUCB2
CDC42BPA	0	-0.780872504941927	0.026	0.362	0	TNK	CDC42BPA
PEAK1	0	-0.781819986573945	0.176	0.511	0	TNK	PEAK1
NUPR1	0	-0.785028349648283	0.037	0.345	0	TNK	NUPR1
SGK1	0	-0.785847266050988	0.08	0.336	0	TNK	SGK1
NXN	0	-0.790268851788952	0.033	0.333	0	TNK	NXN
SOX4	0	-0.791155090787782	0.045	0.329	0	TNK	SOX4
SPTBN1	0	-0.793873681978777	0.25	0.459	0	TNK	SPTBN1
LMO7	0	-0.795636177418911	0.118	0.334	0	TNK	LMO7
RAI14	0	-0.798468003488793	0.032	0.319	0	TNK	RAI14
RBPMS	0	-0.803116668895078	0.03	0.288	0	TNK	RBPMS
AC008014.1	0	-0.805280662121398	0.151	0.489	0	TNK	AC008014.1
EFNA5	0	-0.808108810283946	0.067	0.28	0	TNK	EFNA5
HMGN3	0	-0.810909060635978	0.357	0.697	0	TNK	HMGN3
CNN3	0	-0.811962120731858	0.042	0.378	0	TNK	CNN3
CSTB	0	-0.813793449891535	0.523	0.708	0	TNK	CSTB
TCF7L2	0	-0.81470983032833	0.078	0.396	0	TNK	TCF7L2
ID3	0	-0.815340910915015	0.065	0.261	0	TNK	ID3
FMNL2	0	-0.81559798302896	0.035	0.344	0	TNK	FMNL2
MTUS1	0	-0.815670195984881	0.04	0.357	0	TNK	MTUS1
NR2F2-AS1	0	-0.818070706504723	0.018	0.266	0	TNK	NR2F2-AS1
DOCK1	0	-0.823876588276295	0.029	0.389	0	TNK	DOCK1
GPX4	0	-0.826296651872308	0.583	0.83	0	TNK	GPX4
RHOB	0	-0.827106517733057	0.084	0.382	0	TNK	RHOB
TXN	0	-0.832156729437195	0.509	0.744	0	TNK	TXN
RALGPS2	0	-0.83480379379505	0.056	0.313	0	TNK	RALGPS2
CACHD1	0	-0.835316913035211	0.024	0.317	0	TNK	CACHD1
BRI3	0	-0.836572216166653	0.334	0.718	0	TNK	BRI3
CFH	0	-0.840852883602218	0.069	0.321	0	TNK	CFH
OSBPL10	0	-0.841881074535454	0.025	0.329	0	TNK	OSBPL10
GRN	0	-0.84737104687175	0.078	0.422	0	TNK	GRN
CHL1	0	-0.848516770035596	0.049	0.279	0	TNK	CHL1
TEAD1	0	-0.851644912422372	0.029	0.359	0	TNK	TEAD1
PCDH7	0	-0.853324399180318	0.025	0.257	0	TNK	PCDH7
SOD2	0	-0.853853807367368	0.338	0.467	0	TNK	SOD2
PSD3	0	-0.861019007640558	0.047	0.33	0	TNK	PSD3
GNAQ	0	-0.866440069816455	0.332	0.726	0	TNK	GNAQ
TJP1	0	-0.868063592057636	0.026	0.339	0	TNK	TJP1
ELL2	0	-0.869930268274006	0.443	0.693	0	TNK	ELL2
MAGI2	0	-0.874000442975677	0.03	0.295	0	TNK	MAGI2
CTNNA1	0	-0.874014039074088	0.208	0.648	0	TNK	CTNNA1
LINC00511	0	-0.875306907191541	0.033	0.255	0	TNK	LINC00511
CTSS	0	-0.875547455629155	0.407	0.603	0	TNK	CTSS
LYN	0	-0.881040335956433	0.122	0.38	0	TNK	LYN
CTSZ	0	-0.883257849140453	0.158	0.474	0	TNK	CTSZ
TPM1	0	-0.883500382195353	0.098	0.258	0	TNK	TPM1
DYNLL1	0	-0.887810796660884	0.707	0.875	0	TNK	DYNLL1
NR2F2	0	-0.891709061302855	0.029	0.323	0	TNK	NR2F2
TRIM2	0	-0.892700649724	0.05	0.346	0	TNK	TRIM2
CCDC146	0	-0.893647463080749	0.188	0.318	0	TNK	CCDC146
BCAM	0	-0.898353636483207	0.03	0.251	0	TNK	BCAM
HSP90B1	0	-0.900480558755941	0.592	0.87	0	TNK	HSP90B1
ETS2	0	-0.905224087966391	0.094	0.379	0	TNK	ETS2
TRIO	0	-0.906993759346321	0.096	0.549	0	TNK	TRIO
WWTR1	0	-0.910566323630628	0.063	0.364	0	TNK	WWTR1
NEBL	0	-0.912055717781297	0.04	0.287	0	TNK	NEBL
SASH1	0	-0.913127705972111	0.025	0.334	0	TNK	SASH1
CP	0	-0.913658056502411	0.083	0.262	0	TNK	CP
ATP1B1	0	-0.914205513967245	0.158	0.377	0	TNK	ATP1B1
EYA1	0	-0.920337198102934	0.033	0.305	0	TNK	EYA1
APLP2	0	-0.921547493035405	0.292	0.705	0	TNK	APLP2
ENAH	0	-0.923029266197584	0.041	0.393	0	TNK	ENAH
CARMIL1	0	-0.923482043334343	0.078	0.384	0	TNK	CARMIL1
MYOF	0	-0.924693833052593	0.043	0.38	0	TNK	MYOF
IGF1R	0	-0.925629212797363	0.126	0.498	0	TNK	IGF1R
PKP4	0	-0.930469310196366	0.184	0.469	0	TNK	PKP4
EHF	0	-0.931143249508129	0.031	0.288	0	TNK	EHF
CD63	0	-0.932699544475613	0.725	0.939	0	TNK	CD63
SNED1	0	-0.935138724573944	0.093	0.315	0	TNK	SNED1
INSR	0	-0.936033897940387	0.043	0.395	0	TNK	INSR
PARD3B	0	-0.936244014998524	0.035	0.37	0	TNK	PARD3B
MT2A	0	-0.93627106458415	0.44	0.595	0	TNK	MT2A
MGLL	0	-0.937692271926961	0.065	0.407	0	TNK	MGLL
SERPINF1	0	-0.938875079692964	0.041	0.277	0	TNK	SERPINF1
TTC6	0	-0.948897813018218	0.028	0.255	0	TNK	TTC6
CD24	0	-0.953440835423073	0.076	0.262	0	TNK	CD24
LAPTM4A	0	-0.958295469115686	0.337	0.764	0	TNK	LAPTM4A
HLA-DRB5	0	-0.958869986922942	0.221	0.313	0	TNK	HLA-DRB5
DMD	0	-0.959381830228186	0.046	0.268	0	TNK	DMD
HLA-DQA1	0	-0.963857906297929	0.185	0.255	0	TNK	HLA-DQA1
HSPB1	0	-0.980458776435796	0.215	0.534	0	TNK	HSPB1
ROBO1	0	-0.984864344467082	0.024	0.252	0	TNK	ROBO1
DST	0	-0.986297854533166	0.056	0.345	0	TNK	DST
CDK14	0	-0.987111983467561	0.052	0.451	0	TNK	CDK14
RRBP1	0	-0.988276471078012	0.2	0.698	0	TNK	RRBP1
MACROD2	0	-0.990836642851198	0.038	0.32	0	TNK	MACROD2
AQP5	0	-0.99256339990996	0.051	0.251	0	TNK	AQP5
ADAM28	0	-0.995258390226486	0.083	0.323	0	TNK	ADAM28
MYO1E	0	-0.995807109731823	0.038	0.401	0	TNK	MYO1E
PCSK5	0	-0.999895083702196	0.073	0.314	0	TNK	PCSK5
RAB31	0	-1.00043246106285	0.028	0.319	0	TNK	RAB31
EGR1	0	-1.00258670668907	0.143	0.392	0	TNK	EGR1
PTPRM	0	-1.00391853258098	0.194	0.46	0	TNK	PTPRM
KLF5	0	-1.00856580256116	0.059	0.302	0	TNK	KLF5
NTN1	0	-1.01417535442304	0.031	0.266	0	TNK	NTN1
DSTN	0	-1.01966406547386	0.445	0.765	0	TNK	DSTN
MDK	0	-1.0210116119129	0.052	0.373	0	TNK	MDK
TSC22D1	0	-1.0212804438753	0.296	0.666	0	TNK	TSC22D1
ZFHX3	0	-1.02135505599741	0.057	0.434	0	TNK	ZFHX3
FCGRT	0	-1.02495464396023	0.103	0.574	0	TNK	FCGRT
PLPP3	0	-1.02910514765615	0.038	0.264	0	TNK	PLPP3
FNDC3B	0	-1.03517219915246	0.37	0.806	0	TNK	FNDC3B
CADPS2	0	-1.0451708421014	0.032	0.354	0	TNK	CADPS2
EPHX1	0	-1.0462116890185	0.053	0.395	0	TNK	EPHX1
EGFR	0	-1.04688952527256	0.04	0.338	0	TNK	EGFR
LMNA	0	-1.04862283301422	0.221	0.622	0	TNK	LMNA
TTC28	0	-1.05909841621856	0.065	0.441	0	TNK	TTC28
APBB2	0	-1.05942405991986	0.028	0.295	0	TNK	APBB2
MIR99AHG	0	-1.06131758428422	0.03	0.317	0	TNK	MIR99AHG
ERBB4	0	-1.06271147002396	0.044	0.253	0	TNK	ERBB4
AQP3	0	-1.06274615530099	0.302	0.452	0	TNK	AQP3
CCSER1	0	-1.06792717143085	0.041	0.335	0	TNK	CCSER1
MAML3	0	-1.06875810666228	0.112	0.567	0	TNK	MAML3
IER3	0	-1.07251135849617	0.096	0.345	0	TNK	IER3
BASP1	0	-1.07471311891082	0.047	0.376	0	TNK	BASP1
PALLD	0	-1.09038789138606	0.076	0.411	0	TNK	PALLD
ID1	0	-1.09509674717247	0.079	0.319	0	TNK	ID1
SPAG16	0	-1.10788601547679	0.131	0.29	0	TNK	SPAG16
TACSTD2	0	-1.11010647357452	0.077	0.329	0	TNK	TACSTD2
SPINT2	0	-1.11898234192603	0.128	0.537	0	TNK	SPINT2
SSR4	0	-1.12655440188541	0.813	0.896	0	TNK	SSR4
PRDX1	0	-1.12782465291803	0.568	0.861	0	TNK	PRDX1
RASAL2	0	-1.12908911838884	0.037	0.405	0	TNK	RASAL2
RBMS3	0	-1.13364733317227	0.064	0.312	0	TNK	RBMS3
FOXP2	0	-1.13765654827159	0.039	0.323	0	TNK	FOXP2
F3	0	-1.13776389875499	0.117	0.335	0	TNK	F3
ELF3	0	-1.14447814787771	0.065	0.304	0	TNK	ELF3
NAALADL2	0	-1.14734756313539	0.058	0.417	0	TNK	NAALADL2
SORBS2	0	-1.14910412723773	0.041	0.375	0	TNK	SORBS2
CEBPD	0	-1.15105546441989	0.266	0.671	0	TNK	CEBPD
PTPRK	0	-1.16761018628716	0.077	0.482	0	TNK	PTPRK
PLCB4	0	-1.17347348662641	0.037	0.391	0	TNK	PLCB4
NFIA	0	-1.17503054021524	0.209	0.66	0	TNK	NFIA
FGD4	0	-1.17617240499203	0.041	0.408	0	TNK	FGD4
TIMP1	0	-1.17647518093455	0.244	0.647	0	TNK	TIMP1
NBEA	0	-1.17816175612172	0.087	0.5	0	TNK	NBEA
LGALS3	0	-1.18279375006748	0.479	0.765	0	TNK	LGALS3
FBXL7	0	-1.19196774757217	0.029	0.348	0	TNK	FBXL7
NEAT1	0	-1.19197286808982	0.888	0.961	0	TNK	NEAT1
IGFBP4	0	-1.19261130380214	0.091	0.274	0	TNK	IGFBP4
THSD4	0	-1.19268495753866	0.033	0.283	0	TNK	THSD4
PLEKHA5	0	-1.19477860181186	0.27	0.573	0	TNK	PLEKHA5
YBX3	0	-1.19586722027443	0.164	0.672	0	TNK	YBX3
IGFBP5	0	-1.19653347922706	0.047	0.265	0	TNK	IGFBP5
PDLIM1	0	-1.20150342694412	0.11	0.544	0	TNK	PDLIM1
MCTP1	0	-1.20181966695109	0.045	0.25	0	TNK	MCTP1
TMTC2	0	-1.21683616164955	0.126	0.487	0	TNK	TMTC2
MARCKS	0	-1.2214977542517	0.046	0.525	0	TNK	MARCKS
MAPK10	0	-1.22152171081935	0.056	0.263	0	TNK	MAPK10
NPC2	0	-1.22225943758444	0.199	0.743	0	TNK	NPC2
EYA2	0	-1.2233657267319	0.039	0.345	0	TNK	EYA2
FHIT	0	-1.22365639797613	0.109	0.609	0	TNK	FHIT
UBE2E2	0	-1.22761387517212	0.054	0.598	0	TNK	UBE2E2
PSAP	0	-1.23786834437452	0.36	0.8	0	TNK	PSAP
TIMP3	0	-1.24602747352216	0.031	0.252	0	TNK	TIMP3
SOX5	0	-1.25356099320977	0.067	0.42	0	TNK	SOX5
PRDX5	0	-1.25430754086195	0.511	0.778	0	TNK	PRDX5
S100A6	0	-1.25857206227136	0.97	0.89	0	TNK	S100A6
XBP1	0	-1.26041992832509	0.452	0.705	0	TNK	XBP1
PTK2	0	-1.28545501456837	0.07	0.617	0	TNK	PTK2
ALOX15	0	-1.29282277645638	0.073	0.284	0	TNK	ALOX15
GLUL	0	-1.3026138014368	0.258	0.698	0	TNK	GLUL
S100A11	0	-1.30425659156931	0.793	0.856	0	TNK	S100A11
FTH1	0	-1.31347402211581	0.995	0.991	0	TNK	FTH1
CTSB	0	-1.3143172341402	0.22	0.591	0	TNK	CTSB
DOCK4	0	-1.31991980063637	0.038	0.374	0	TNK	DOCK4
SELENOP	0	-1.32082348232526	0.069	0.366	0	TNK	SELENOP
PTPRG	0	-1.32577701647914	0.035	0.343	0	TNK	PTPRG
SAT1	0	-1.33331382860418	0.704	0.862	0	TNK	SAT1
TSHZ2	0	-1.33709512544697	0.194	0.638	0	TNK	TSHZ2
CYP4B1	0	-1.34034847977846	0.08	0.273	0	TNK	CYP4B1
ANXA2	0	-1.3437764013909	0.576	0.813	0	TNK	ANXA2
TSPAN1	0	-1.34585725187393	0.09	0.275	0	TNK	TSPAN1
ARHGAP24	0	-1.34943454440523	0.04	0.422	0	TNK	ARHGAP24
PBX1	0	-1.34980561306816	0.054	0.535	0	TNK	PBX1
CD59	0	-1.35279574042662	0.2	0.725	0	TNK	CD59
PERP	0	-1.36921105823039	0.246	0.535	0	TNK	PERP
MT1X	0	-1.38080513372051	0.32	0.403	0	TNK	MT1X
ABCA13	0	-1.38090075868011	0.093	0.303	0	TNK	ABCA13
APP	0	-1.40493395323076	0.13	0.662	0	TNK	APP
MAGI1	0	-1.40767651774984	0.053	0.492	0	TNK	MAGI1
GLIS3	0	-1.41019461717715	0.057	0.43	0	TNK	GLIS3
RARRES1	0	-1.41334276876189	0.118	0.26	0	TNK	RARRES1
MEIS2	0	-1.41826007064453	0.052	0.395	0	TNK	MEIS2
PARD3	0	-1.42553508201561	0.06	0.492	0	TNK	PARD3
EPAS1	0	-1.42850407472858	0.179	0.52	0	TNK	EPAS1
HLA-DRB1	0	-1.4299501561187	0.459	0.619	0	TNK	HLA-DRB1
TUBB4B	0	-1.44397380457254	0.406	0.616	0	TNK	TUBB4B
MEF2C	0	-1.45976040091884	0.039	0.52	0	TNK	MEF2C
CXCL17	0	-1.48617409269759	0.084	0.306	0	TNK	CXCL17
GSN	0	-1.50482331979967	0.109	0.644	0	TNK	GSN
ALCAM	0	-1.50966344651016	0.167	0.598	0	TNK	ALCAM
GSTP1	0	-1.51533876748565	0.627	0.902	0	TNK	GSTP1
FXYD3	0	-1.51780261208015	0.131	0.45	0	TNK	FXYD3
KRT8	0	-1.52238314892013	0.106	0.442	0	TNK	KRT8
NAMPT	0	-1.53030247355145	0.382	0.587	0	TNK	NAMPT
PRSS23	0	-1.54118535721914	0.145	0.544	0	TNK	PRSS23
RBM47	0	-1.57274720789147	0.069	0.589	0	TNK	RBM47
ALDH1A1	0	-1.59192935160771	0.107	0.518	0	TNK	ALDH1A1
MECOM	0	-1.59293106593563	0.075	0.502	0	TNK	MECOM
PLXDC2	0	-1.59605203841286	0.049	0.354	0	TNK	PLXDC2
IFITM3	0	-1.61567015596113	0.147	0.636	0	TNK	IFITM3
ADIRF	0	-1.62684224085826	0.065	0.359	0	TNK	ADIRF
KIAA1217	0	-1.66123204363851	0.072	0.584	0	TNK	KIAA1217
CALD1	0	-1.66822691932552	0.065	0.267	0	TNK	CALD1
IGFBP2	0	-1.67994209665954	0.1	0.514	0	TNK	IGFBP2
NFIB	0	-1.72340216894734	0.079	0.626	0	TNK	NFIB
KRT18	0	-1.73235865988046	0.136	0.51	0	TNK	KRT18
AGR2	0	-1.73665706529345	0.13	0.391	0	TNK	AGR2
CHST9	0	-1.7421536344707	0.07	0.34	0	TNK	CHST9
TCF4	0	-1.74339423166415	0.094	0.726	0	TNK	TCF4
FTL	0	-1.74848792137487	0.988	0.997	0	TNK	FTL
CD9	0	-1.77387532792012	0.224	0.7	0	TNK	CD9
LRMDA	0	-1.80465289159497	0.077	0.661	0	TNK	LRMDA
CD74	0	-1.82978955972986	0.699	0.806	0	TNK	CD74
LCN2	0	-1.85566922354353	0.156	0.261	0	TNK	LCN2
IFI27	0	-1.85919586468044	0.147	0.561	0	TNK	IFI27
KAZN	0	-1.86502098346122	0.087	0.487	0	TNK	KAZN
CAPS	0	-1.89750967229855	0.182	0.355	0	TNK	CAPS
SDK1	0	-1.95264801563448	0.086	0.398	0	TNK	SDK1
PIGR	0	-2.06593798870141	0.182	0.317	0	TNK	PIGR
CLU	0	-2.0991000465373	0.163	0.623	0	TNK	CLU
TFF3	0	-2.12485733967649	0.133	0.289	0	TNK	TFF3
SERPINB3	0	-2.38295434668353	0.252	0.419	0	TNK	SERPINB3
CST3	0	-2.40181642875645	0.183	0.801	0	TNK	CST3
HLA-DRA	0	-2.45831490549761	0.438	0.667	0	TNK	HLA-DRA
IGFBP7	0	-2.4688238231263	0.237	0.634	0	TNK	IGFBP7
KRT19	0	-2.66568748496358	0.281	0.598	0	TNK	KRT19
WFDC2	0	-2.82368716152268	0.325	0.593	0	TNK	WFDC2
LYZ	0	-3.05759104004327	0.291	0.462	0	TNK	LYZ
BPIFB1	0	-3.09463545904406	0.356	0.533	0	TNK	BPIFB1
BPIFA1	0	-3.42279395060245	0.543	0.622	0	TNK	BPIFA1
SLPI	0	-3.46188710290537	0.595	0.713	0	TNK	SLPI
SCGB1A1	0	-3.64303053723817	0.186	0.409	0	TNK	SCGB1A1
JCHAIN	0	-3.88832781226427	0.377	0.51	0	TNK	JCHAIN
GPATCH8	1.06395624395402e-307	0.310029768914969	0.598	0.6	3.56733889035344e-303	TNK	GPATCH8
ANKRD28	2.02448849480725e-305	0.341148079723958	0.617	0.635	6.78790747423923e-301	TNK	ANKRD28
JUN	1.25247604486876e-300	-0.437859569369695	0.738	0.813	4.19942693084046e-296	TNK	JUN
VIM	3.51534093495458e-299	-0.740758969000475	0.95	0.78	1.17865866208092e-294	TNK	VIM
ATP13A3	4.93167752627652e-296	-0.267678316863006	0.242	0.335	1.65354215778525e-291	TNK	ATP13A3
SH3BP5	3.86263344048869e-295	-0.338832607215113	0.234	0.315	1.29510236626145e-290	TNK	SH3BP5
STX8	1.52963075333332e-293	0.339011449695517	0.504	0.468	5.1286989528513e-289	TNK	STX8
IFI6	5.51908997387902e-293	-0.473395633976396	0.237	0.316	1.8504956773419e-288	TNK	IFI6
AC016831.7	5.44675257424442e-290	0.678893506041786	0.571	0.54	1.82624167061841e-285	TNK	AC016831.7
ITCH	6.17260727486922e-290	0.263260529457743	0.486	0.433	2.0696134931909e-285	TNK	ITCH
ASCC3	4.39352686467951e-281	0.278735048381789	0.515	0.47	1.47310562245839e-276	TNK	ASCC3
HLA-DPA1	4.24089984535856e-276	-1.38017161084042	0.458	0.509	1.42193130915027e-271	TNK	HLA-DPA1
SPRY1	2.63778585957884e-273	-0.451765495386019	0.179	0.261	8.84423220858189e-269	TNK	SPRY1
UBR2	8.56032171392966e-270	0.265777098856577	0.534	0.503	2.87019026746348e-265	TNK	UBR2
BTG2	1.04504726923652e-268	-0.257199934558451	0.54	0.671	3.50393898902311e-264	TNK	BTG2
UBL3	5.3384952284089e-264	0.262068014984202	0.496	0.438	1.78994406513322e-259	TNK	UBL3
ZCCHC7	6.60415651592453e-264	0.262173914175365	0.675	0.718	2.21430763822434e-259	TNK	ZCCHC7
FBXL17	2.83353610952055e-259	0.327704577683022	0.662	0.708	9.50056322161146e-255	TNK	FBXL17
SRPK2	3.23424946467713e-259	0.294761403272275	0.681	0.729	1.08441150301159e-254	TNK	SRPK2
NSD3	5.94008919245867e-259	0.262291360108222	0.62	0.634	1.99165250533947e-254	TNK	NSD3
ST6GAL1	1.70710397750167e-255	-0.421375129625515	0.568	0.685	5.72374892616533e-251	TNK	ST6GAL1
AHR	3.11238201398122e-251	-0.349308358619653	0.267	0.343	1.04355056546776e-246	TNK	AHR
NDFIP1	2.1724553572331e-250	0.315652623632133	0.599	0.613	7.28402556726687e-246	TNK	NDFIP1
DYRK1A	1.66329133679647e-249	0.261790459724068	0.61	0.619	5.57684952314488e-245	TNK	DYRK1A
ARID2	1.53042671448299e-248	0.279543732761921	0.556	0.545	5.13136773099002e-244	TNK	ARID2
TOB1	2.1817789733406e-247	0.255038396148366	0.373	0.298	7.3152867197137e-243	TNK	TOB1
EIF2AK3	1.16695854249408e-246	-0.38417299280721	0.219	0.3	3.91269529712839e-242	TNK	EIF2AK3
AKAP9	3.81640535134755e-231	-0.283057889049758	0.693	0.827	1.27960255025332e-226	TNK	AKAP9
SDCBP	9.66709597804616e-229	-0.252260602760552	0.459	0.568	3.2412806104791e-224	TNK	SDCBP
ZNRF1	6.23970442350274e-228	0.268694917565856	0.309	0.244	2.09211049615623e-223	TNK	ZNRF1
GLG1	4.62028646888059e-226	0.263276827567688	0.627	0.67	1.54913585015097e-221	TNK	GLG1
HLA-DQB1	2.96335649450291e-225	-0.982454922542569	0.238	0.289	9.9358379904188e-221	TNK	HLA-DQB1
IGHG4	3.65208355116079e-225	-3.85142567535633	0.449	0.527	1.2245070938687e-220	TNK	IGHG4
MAP3K4	5.72919113612928e-224	0.277636550938971	0.314	0.25	1.92094049603279e-219	TNK	MAP3K4
PHACTR2	9.23384399782477e-212	0.619692603749342	0.459	0.463	3.09601555403067e-207	TNK	PHACTR2
SETD2	1.21741510632157e-211	0.250802201106332	0.568	0.563	4.0818711099856e-207	TNK	SETD2
TET2	2.62090523260523e-210	-0.331963683026282	0.288	0.365	8.78763315440206e-206	TNK	TET2
DNAJC1	1.31756119322926e-204	0.311350846785585	0.631	0.692	4.41765092477839e-200	TNK	DNAJC1
FOSB	6.48449155971466e-201	-0.312479940126446	0.649	0.744	2.17418517505673e-196	TNK	FOSB
GADD45B	4.50172569969312e-185	-0.313604876723652	0.266	0.332	1.50938360985011e-180	TNK	GADD45B
BRAF	1.4232570443943e-184	0.262521297745995	0.592	0.62	4.77203854414964e-180	TNK	BRAF
USP53	1.56028041275792e-181	-0.334842593129319	0.215	0.284	5.23146419593604e-177	TNK	USP53
ELP4	8.24217582937759e-178	0.276438659957136	0.336	0.284	2.76351913383201e-173	TNK	ELP4
SLC12A2	2.84947550872997e-174	-0.493138292566875	0.238	0.297	9.55400643322071e-170	TNK	SLC12A2
RFX3	8.44480519116108e-173	-0.504007661049485	0.49	0.582	2.8314587325444e-168	TNK	RFX3
IGHA2	1.81751481943713e-165	-3.65572054656751	0.303	0.362	6.09394543809075e-161	TNK	IGHA2
ANK3	1.98482774459079e-163	-0.3423083708186	0.492	0.574	6.65492894483846e-159	TNK	ANK3
VAMP8	1.88326515481299e-161	-0.272596443503801	0.592	0.625	6.31439973757248e-157	TNK	VAMP8
HSPH1	2.87692880187784e-160	-0.311006399195762	0.259	0.317	9.64605457981621e-156	TNK	HSPH1
SCAPER	1.67194928346405e-158	0.28027328766125	0.537	0.549	5.60587875252661e-154	TNK	SCAPER
NUDC	2.37312836937607e-157	-0.374805359311025	0.371	0.431	7.95686210968104e-153	TNK	NUDC
SLC6A6	2.25496013398607e-155	-0.46406078389102	0.263	0.309	7.56065583324191e-151	TNK	SLC6A6
NDRG1	7.52631941531484e-153	-0.337670428055955	0.248	0.298	2.52349963676091e-148	TNK	NDRG1
PLEKHG1	7.68868403455028e-153	-0.425928098236566	0.205	0.259	2.57793886994437e-148	TNK	PLEKHG1
CALM2	6.20042994593821e-152	-0.296057757374947	0.849	0.86	2.07894215657362e-147	TNK	CALM2
IGHG1	9.06370968020003e-146	-3.99904870778465	0.313	0.368	3.03897121867427e-141	TNK	IGHG1
IER2	8.40349502398153e-131	-0.339357435654448	0.654	0.723	2.81760784659077e-126	TNK	IER2
TACC1	3.16010223306045e-119	-0.680582374535128	0.432	0.458	1.05955067772284e-114	TNK	TACC1
FTX	3.22454138236236e-117	-0.254606066125068	0.74	0.844	1.08115648009227e-112	TNK	FTX
FKBP1A	6.81856958930593e-116	-0.310752861221028	0.369	0.416	2.28619819759838e-111	TNK	FKBP1A
LGALS1	1.36605153196861e-111	-0.577913459307891	0.481	0.566	4.58023418153754e-107	TNK	LGALS1
MBD5	6.15516298610327e-110	0.266743788012123	0.641	0.705	2.06376459761057e-105	TNK	MBD5
BABAM2	1.7484502135539e-108	0.263870304702196	0.565	0.601	5.86237872102488e-104	TNK	BABAM2
THADA	1.05082318387198e-106	0.310666347766456	0.451	0.431	3.52330505320435e-102	TNK	THADA
ASAP1	1.60655621297607e-106	-0.278758914986379	0.507	0.584	5.38662232648745e-102	TNK	ASAP1
RAB11FIP1	4.02707612344432e-104	-0.285546580024101	0.299	0.34	1.35023835342965e-99	TNK	RAB11FIP1
SIPA1L1	7.82795698055286e-98	-0.336664280519024	0.614	0.717	2.62463569600957e-93	TNK	SIPA1L1
TUBA1A	4.94215338068962e-91	-0.772687228087435	0.475	0.5	1.65705460701142e-86	TNK	TUBA1A
SRI	1.13692606700781e-84	-0.268100369456821	0.425	0.464	3.81199941007049e-80	TNK	SRI
IGLC3	3.44273351732037e-84	-4.80568340826114	0.415	0.461	1.15431412102235e-79	TNK	IGLC3
PLAC8	1.31412148169741e-83	-0.272500392639285	0.216	0.251	4.40611791598326e-79	TNK	PLAC8
STATH	2.85434648828242e-69	-3.61006669563218	0.277	0.315	9.57033834056212e-65	TNK	STATH
NCOA7	1.56963352102173e-65	-0.250842625850048	0.377	0.412	5.26282423263374e-61	TNK	NCOA7
IGHG3	9.34686928148171e-65	-2.92137266722587	0.346	0.375	3.133911801388e-60	TNK	IGHG3
CSPP1	1.59773767535273e-63	-0.290298498943858	0.248	0.279	5.35705465169018e-59	TNK	CSPP1
IGHA1	2.97339683318976e-41	-4.01662080406058	0.714	0.689	9.96950224200195e-37	TNK	IGHA1
ULK4	7.78450942867487e-31	-0.272510797948743	0.339	0.291	2.6100681663404e-26	TNK	ULK4
IGHGP	3.31471339808876e-22	-2.1299183954433	0.254	0.26	1.11139025524518e-17	TNK	IGHGP
HSP90AA1	1.19226866274946e-18	-0.533502429927775	0.969	0.917	3.99755759933265e-14	TNK	HSP90AA1
HLA-DPB1	1.5452602370807e-17	-1.28524598534036	0.538	0.513	5.18110304890786e-13	TNK	HLA-DPB1
IGLC1	1.21806505559469e-16	-4.03037814176045	0.308	0.298	4.08405032490342e-12	TNK	IGLC1
IGLC2	1.85566320443302e-08	-5.00100010336203	0.649	0.635	0.000622185315814346	TNK	IGLC2
KIF21A	2.41717245097113e-06	-0.427418855246012	0.314	0.295	0.0810453751086109	TNK	KIF21A
TSTD1	0.000146946384585839	-0.262135795851609	0.388	0.336	1	TNK	TSTD1
ANXA1	0.00044443079084137	-0.407345384566429	0.808	0.775	1	TNK	ANXA1
IGLC2.1	0	7.1318329582023	0.909	0.601	0	Plasma	IGLC2
IGLC3.1	0	7.06617501442321	0.736	0.407	0	Plasma	IGLC3
IGKC	0	6.71222176825576	0.987	0.846	0	Plasma	IGKC
IGLC1.1	0	6.38025509509629	0.731	0.24	0	Plasma	IGLC1
IGHG1.1	0	6.35222188276089	0.701	0.302	0	Plasma	IGHG1
IGHA1.1	0	6.34865299864274	0.96	0.659	0	Plasma	IGHA1
IGHG4.1	0	6.06843043191074	0.853	0.454	0	Plasma	IGHG4
JCHAIN.1	0	6.0504681768429	0.964	0.401	0	Plasma	JCHAIN
IGHA2.1	0	5.94201820352658	0.736	0.289	0	Plasma	IGHA2
IGHG3.1	0	5.22725805307531	0.682	0.322	0	Plasma	IGHG3
IGHG2	0	4.98251558536792	0.345	0.095	0	Plasma	IGHG2
IGHM	0	4.7838560484865	0.341	0.156	0	Plasma	IGHM
IGHGP.1	0	4.29751330014932	0.565	0.215	0	Plasma	IGHGP
MZB1	0	3.51527683689041	0.828	0.057	0	Plasma	MZB1
SSR4.1	0	2.75888014099315	0.999	0.854	0	Plasma	SSR4
DERL3	0	2.62648634325239	0.775	0.045	0	Plasma	DERL3
TXNDC5	0	2.45862518433869	0.693	0.102	0	Plasma	TXNDC5
FKBP11.1	0	2.11274425073159	0.783	0.226	0	Plasma	FKBP11
SEC11C.1	0	2.07886875886851	0.921	0.44	0	Plasma	SEC11C
XBP1.1	0	1.93345208007398	0.961	0.583	0	Plasma	XBP1
DCC	0	1.872128829757	0.292	0.017	0	Plasma	DCC
CD79A	0	1.80702759118328	0.73	0.062	0	Plasma	CD79A
PRDX4.1	0	1.75342787781621	0.751	0.243	0	Plasma	PRDX4
HERPUD1.1	0	1.72379317765808	0.953	0.647	0	Plasma	HERPUD1
HSP90B1.1	0	1.62291694949752	0.978	0.761	0	Plasma	HSP90B1
IGLV3-1	0	1.54914882773087	0.32	0.006	0	Plasma	IGLV3-1
ITM2C	0	1.5133209139197	0.723	0.219	0	Plasma	ITM2C
ANKRD28.1	0	1.42311193540551	0.826	0.601	0	Plasma	ANKRD28
CREB3L2.1	0	1.3861631930172	0.618	0.254	0	Plasma	CREB3L2
CCND2	0	1.35457978088317	0.362	0.262	0	Plasma	CCND2
GLCCI1.1	0	1.33107135006933	0.791	0.544	0	Plasma	GLCCI1
ACOXL	0	1.29468589339585	0.352	0.009	0	Plasma	ACOXL
SSR3.1	0	1.23082848911965	0.804	0.406	0	Plasma	SSR3
SDF2L1	0	1.18019888188907	0.69	0.242	0	Plasma	SDF2L1
JSRP1	0	1.15714895654208	0.466	0.016	0	Plasma	JSRP1
FCRL5	0	1.14776630810041	0.58	0.02	0	Plasma	FCRL5
SPCS3	0	1.1233050069284	0.76	0.387	0	Plasma	SPCS3
IFNG-AS1	0	1.12026869137456	0.517	0.091	0	Plasma	IFNG-AS1
EIF2AK3.1	0	1.11321786504412	0.499	0.244	0	Plasma	EIF2AK3
FNDC3B.1	0	1.09985961924434	0.87	0.649	0	Plasma	FNDC3B
MANF	0	1.06554609928788	0.669	0.261	0	Plasma	MANF
TNFRSF17	0	1.05759659176707	0.518	0.011	0	Plasma	TNFRSF17
CEP128	0	1.04504655080996	0.481	0.251	0	Plasma	CEP128
LINC02384	0	1.02846368072083	0.398	0.035	0	Plasma	LINC02384
SPCS2	0	1.02044175322934	0.941	0.705	0	Plasma	SPCS2
CD38	0	0.986301261364843	0.601	0.162	0	Plasma	CD38
RRBP1.1	0	0.976126950944585	0.824	0.511	0	Plasma	RRBP1
PDK1	0	0.953582562862279	0.487	0.077	0	Plasma	PDK1
TEX14	0	0.946710517965948	0.395	0.205	0	Plasma	TEX14
GNG7.1	0	0.944075786959446	0.547	0.142	0	Plasma	GNG7
CYBA.1	0	0.939932513291502	0.995	0.855	0	Plasma	CYBA
ELL2.1	0	0.924733028015867	0.843	0.587	0	Plasma	ELL2
PRDM1.1	0	0.909026469457418	0.582	0.284	0	Plasma	PRDM1
PIM2	0	0.906249120512651	0.499	0.105	0	Plasma	PIM2
CRELD2	0	0.896049775929339	0.609	0.173	0	Plasma	CRELD2
TENT5C.1	0	0.875062808636111	0.631	0.283	0	Plasma	TENT5C
SELENOK	0	0.868992869009807	0.854	0.552	0	Plasma	SELENOK
PTP4A3	0	0.864868992549534	0.329	0.06	0	Plasma	PTP4A3
ST6GAL1.1	0	0.860131209707161	0.849	0.622	0	Plasma	ST6GAL1
SPCS1.1	0	0.856986202854109	0.935	0.717	0	Plasma	SPCS1
CYTOR.1	0	0.849554749061768	0.555	0.333	0	Plasma	CYTOR
AC007569.1	0	0.827710823574849	0.331	0.021	0	Plasma	AC007569.1
MYDGF.1	0	0.820169416344716	0.669	0.352	0	Plasma	MYDGF
SEL1L	0	0.810555899716879	0.586	0.238	0	Plasma	SEL1L
UBE2J1	0	0.808382290730692	0.578	0.241	0	Plasma	UBE2J1
BMP6	0	0.791376640341642	0.309	0.03	0	Plasma	BMP6
ERLEC1.1	0	0.79136885211381	0.637	0.295	0	Plasma	ERLEC1
LINC02362	0	0.785412175617853	0.383	0.04	0	Plasma	LINC02362
FNDC3A	0	0.784412415531624	0.808	0.617	0	Plasma	FNDC3A
DENND5B	0	0.782024428740254	0.505	0.13	0	Plasma	DENND5B
FBXW7	0	0.774269631672264	0.78	0.6	0	Plasma	FBXW7
[truncated: 16,847 more rows]
